# Supplementary material for: miR-34a regulates adipogenesis in porcine intramuscular adipocytes by targeting ACSL4
Source: BMC Genet. 2020 Mar 14;21:33. doi: 10.1186/s12863-020-0836-7 (PMC7073017; doi:10.1186/s12863-020-0836-7)
Supplement: Supplementary file 2 — Additional file 2: Supplementary Table S1. miR-34a target genes predicted using TargetScan. Supplementary Table S2. miR-34a target genes predicted using miRDB. Supplementary Table S3. miR-34a target genes predicted both by TargetScan and miRDB. Supplementary Table S4. The sequences of small interfering RNAs (siRNAs) specifically targeting ACSL4. Supplementary Table S5. Primers used for luciferase reporter assay. Supplementary Table S6. Primers used for real-time quantitative PCR. [file 12863_2020_836_MOESM2_ESM.xls]

## Sheet: Supplementary Information 
miR-34a Regulates Adipogenesis in Porcine Intramuscular Adipocytes by Targeting ACSL4 Gene Wenwen Wang1#, Xiuxiu Li1#, Ning Ding1, Jun Teng1, Shen Zhang1, Qin Zhang1, Hui Tang1* 1. Shandong Provincial Key Laboratory of Animal Biotechnology and Disease Control and Prevention, Shandong Agricultural University, 61 Daizong Street, Taian City, Shandong Province, 271018, China *Corresponding author: Hu…
Supplementary Table S1 miR-34a target genes predicted using TargetScan
Supplementary Table S2 miR-34a target genes predicted using miRDB
Supplementary Table S3 miR-34a target genes predicted both by TargetScan and miRDB
Supplementary Table S4 The sequences of small interfering RNAs (siRNAs) specifically targeting ACSL4
Supplementary Table S5 Primers used for luciferase reporter assay
Supplementary Table S6 Primers used for real-time quantitative PCR

## Sheet: Supplementary Table S1
Table S1 The target genes of miR-34a were predicted with TargetScan
Target gene	Representative transcript	Gene name	3P-seq tags + 5	Conserved sites total	Conserved 8mer sites	Conserved 7mer-m8 sites	Conserved 7mer-A1 sites	Poorly conserved sites total	Poorly conserved 8mer sites	Poorly conserved 7mer-m8 sites	Poorly conserved 7mer-A1 sites	6mer sites	Cumulative weighted context++ score	Total context++ score	Aggregate PCT	Previous TargetScan publication(s)
MDM4	ENST00000391947.2	Mdm4 p53 binding protein homolog (mouse)	443	4	3	0	1	3	2	0	1	1	-2.38	-2.56	0.94	2011
HCN3	ENST00000368358.3	hyperpolarization activated cyclic nucleotide-gated potassium channel 3	41	4	4	0	0	2	1	0	1	0	-1.57	-1.57	> 0.99	2011
FAM76A	ENST00000373954.6	family with sequence similarity 76, member A	173	3	2	0	1	0	0	0	0	0	-1.47	-1.48	> 0.99	2007, 2009, 2011
SCN2B	ENST00000278947.5	sodium channel, voltage-gated, type II, beta subunit	5	3	2	0	1	1	0	0	1	1	-1.29	-1.29	> 0.99	2005, 2007, 2009, 2011
SYT1	ENST00000457153.2	synaptotagmin I	13	4	1	2	1	0	0	0	0	2	-1.24	-1.24	> 0.99	2005, 2007, 2009, 2011
FAM167A	ENST00000284486.4	family with sequence similarity 167, member A	85	1	1	0	0	3	3	0	0	1	-1.23	-1.23	0.67	2005, 2007, 2009, 2011
RRAS	ENST00000246792.3	related RAS viral (r-ras) oncogene homolog	267	1	1	0	0	1	0	0	1	0	-1.16	-1.16	0.88	2005, 2007, 2009, 2011
VAMP2	ENST00000404970.3	vesicle-associated membrane protein 2 (synaptobrevin 2)	1840	3	1	2	0	0	0	0	0	1	-1.08	-1.11	0.98	2003, 2005, 2007, 2009, 2011
FUT9	ENST00000302103.5	fucosyltransferase 9 (alpha (1,3) fucosyltransferase)	5	3	1	1	1	3	0	2	1	0	-1.08	-1.08	0.98	2007, 2009, 2011
MYCN	ENST00000281043.3	v-myc avian myelocytomatosis viral oncogene neuroblastoma derived homolog	73	2	1	1	0	0	0	0	0	0	-1.01	-1.01	0.88	2009, 2011
SLC23A3	ENST00000396775.3	solute carrier family 23, member 3	9	1	0	1	0	3	0	3	0	0	-0.97	-0.98	ORF
ANK3	ENST00000280772.2	ankyrin 3, node of Ranvier (ankyrin G)	74	2	0	1	1	1	1	0	0	0	-0.97	-1.04	0.94	2005, 2007, 2009, 2011
SAMD12	ENST00000409003.4	sterile alpha motif domain containing 12	57	1	1	0	0	5	0	1	4	1	-0.95	-0.95	0.93	2011
FOSL1	ENST00000532401.1	FOS-like antigen 1	276	1	1	0	0	1	1	0	0	0	-0.9	-0.93	0.55	2009, 2011
FKBP1B	ENST00000380991.4	FK506 binding protein 1B, 12.6 kDa	232	1	0	1	0	1	0	1	0	0	-0.89	-0.91	0.49	2009, 2011
DLL1	ENST00000366756.3	delta-like 1 (Drosophila)	85	3	0	3	0	0	0	0	0	0	-0.88	-0.88	0.92	2005, 2007, 2009, 2011
PVRL1	ENST00000264025.3	poliovirus receptor-related 1 (herpesvirus entry mediator C)	50	3	1	2	0	4	0	3	1	0	-0.85	-1.07	0.98	2007, 2009, 2011
FLOT2	ENST00000394906.2	flotillin 2	37	2	1	1	0	1	0	1	0	1	-0.82	-0.82	0.89	2009, 2011
CDIP1	ENST00000564828.1	cell death-inducing p53 target 1	1857	1	1	0	0	1	0	0	1	2	-0.8	-0.81	0.59	2009, 2011
E2F5	ENST00000418930.2	E2F transcription factor 5, p130-binding	10	1	1	0	0	1	0	0	1	1	-0.79	-0.79	ORF	2009, 2011
TBCK	ENST00000273980.5	TBC1 domain containing kinase	20	2	2	0	0	2	0	0	2	1	-0.77	-0.84	0.63	2011
TPD52	ENST00000379096.5	tumor protein D52	4585	1	1	0	0	1	0	0	1	1	-0.77	-0.78	0.89	2005, 2007, 2009, 2011
TGIF2	ENST00000373874.2	TGFB-induced factor homeobox 2	192	1	1	0	0	1	1	0	0	1	-0.76	-0.81	< 0.1	2005, 2007, 2009, 2011
KCNK3	ENST00000302909.3	potassium channel, subfamily K, member 3	19	2	1	1	0	2	0	2	0	2	-0.76	-0.76	0.95	2011
TMED8	ENST00000216468.7	transmembrane emp24 protein transport domain containing 8	53	2	1	1	0	1	0	0	1	2	-0.75	-0.76	0.97
LRRC55	ENST00000497933.1	leucine rich repeat containing 55	5	1	0	1	0	2	0	1	1	2	-0.74	-0.74	0.67	2007, 2009, 2011
PER2	ENST00000254658.3	period circadian clock 2	106	1	1	0	0	5	1	2	2	2	-0.73	-0.73	0.3
CPLX2	ENST00000359546.4	complexin 2	5	2	2	0	0	1	1	0	0	0	-0.72	-0.72	0.99	2005, 2007, 2009, 2011
PNOC	ENST00000301908.3	prepronociceptin	13	1	1	0	0	0	0	0	0	0	-0.72	-0.72	0.76	2005, 2007, 2009, 2011
SMIM15	ENST00000339020.3	small integral membrane protein 15	1037	1	1	0	0	0	0	0	0	0	-0.71	-0.73	0.87	2007, 2009, 2011
IGSF1	ENST00000370900.1	immunoglobulin superfamily, member 1	416	1	1	0	0	1	0	1	0	0	-0.71	-0.71	0.46	2009, 2011
CUEDC1	ENST00000577830.1	CUE domain containing 1	1243	2	2	0	0	0	0	0	0	1	-0.7	-0.71	0.98	2007, 2009
ELMOD1	ENST00000265840.7	ELMO/CED-12 domain containing 1	24	1	0	1	0	1	0	1	0	1	-0.69	-0.69	0.73	2005, 2007, 2009, 2011
DGKH	ENST00000261491.5	diacylglycerol kinase, eta	46	1	0	1	0	6	0	3	3	1	-0.69	-1.28	0.85
AREGB	ENST00000380846.3	amphiregulin B	5	1	1	0	0	0	0	0	0	0	-0.69	-0.69	0.32
GABRA3	ENST00000370314.4	gamma-aminobutyric acid (GABA) A receptor, alpha 3	55	1	1	0	0	1	0	1	0	0	-0.68	-0.68	0.83	2009, 2011
LMBR1L	ENST00000267102.8	limb development membrane protein 1-like	346	1	1	0	0	0	0	0	0	0	-0.68	-0.68	0.47	2009, 2011
NUMBL	ENST00000252891.4	numb homolog (Drosophila)-like	323	2	1	1	0	0	0	0	0	0	-0.68	-0.68	0.96	2003, 2005, 2007, 2009, 2011
NAV3	ENST00000228327.6	neuron navigator 3	277	3	1	1	1	0	0	0	0	0	-0.68	-0.68	0.98	2005, 2007, 2009, 2011
FXYD2	ENST00000528014.1	FXYD domain containing ion transport regulator 2	35	1	1	0	0	0	0	0	0	0	-0.68	-0.68	0.12
ATG4B	ENST00000405546.3	autophagy related 4B, cysteine peptidase	1444	1	1	0	0	0	0	0	0	1	-0.68	-0.68	0.88	2007, 2009, 2011
MARCH8	ENST00000453424.2	membrane-associated ring finger (C3HC4) 8, E3 ubiquitin protein ligase	48	1	0	0	1	1	0	0	1	1	-0.68	-0.68	0.66	2009, 2011
SATB2	ENST00000417098.1	SATB homeobox 2	820	2	1	1	0	0	0	0	0	0	-0.68	-0.78	0.96	2005, 2007, 2009, 2011
ALDOA	ENST00000569798.1	aldolase A, fructose-bisphosphate	21644	1	1	0	0	0	0	0	0	0	-0.67	-0.67	0.89	2005, 2007, 2009, 2011
DPYSL4	ENST00000338492.4	dihydropyrimidinase-like 4	248	2	1	1	0	0	0	0	0	0	-0.67	-0.67	0.96	2005, 2007, 2009, 2011
SGSM2	ENST00000426855.2	small G protein signaling modulator 2	381	2	2	0	0	2	0	1	1	0	-0.66	-1.11	0.96	2005, 2007, 2009, 2011
GMNC	ENST00000442080.1	geminin coiled-coil domain containing	19	1	1	0	0	0	0	0	0	0	-0.66	-0.66	0.88	2011
LGR4	ENST00000379214.4	leucine-rich repeat containing G protein-coupled receptor 4	1387	1	1	0	0	1	0	1	0	0	-0.66	-0.66	0.85	2005, 2007, 2009, 2011
HOXA13	ENST00000222753.4	homeobox A13	328	1	1	0	0	1	0	0	1	0	-0.65	-0.68	0.54
PREB	ENST00000260643.2	prolactin regulatory element binding	889	1	1	0	0	1	0	1	0	0	-0.65	-0.65	< 0.1	2011
BRINP1	ENST00000265922.3	bone morphogenetic protein/retinoic acid inducible neural-specific 1	5	1	1	0	0	0	0	0	0	0	-0.65	-0.65	0.67	2005, 2007, 2009, 2011
AREG	ENST00000395748.3	amphiregulin	5	1	1	0	0	0	0	0	0	0	-0.65	-0.65	ORF	2009, 2011
TMEM200B	ENST00000521452.1	transmembrane protein 200B	152	2	1	0	1	0	0	0	0	0	-0.64	-0.64	0.86	2005, 2007, 2009, 2011
SURF4	ENST00000545297.1	surfeit 4	3667	1	0	0	1	1	0	1	0	0	-0.64	-0.68	0.74	2009, 2011
ERGIC1	ENST00000393784.3	endoplasmic reticulum-golgi intermediate compartment (ERGIC) 1	4614	2	1	1	0	0	0	0	0	0	-0.64	-0.64	0.78	2011
MET	ENST00000397752.3	met proto-oncogene	1155	2	0	2	0	0	0	0	0	0	-0.63	-0.63	0.86	2011
XYLT1	ENST00000261381.6	xylosyltransferase I	159	1	0	1	0	4	1	1	2	3	-0.63	-0.76	0.77	2005, 2007, 2009, 2011
ANKRD52	ENST00000267116.7	ankyrin repeat domain 52	2913	2	1	1	0	3	0	1	2	0	-0.62	-0.62	0.97	2009, 2011
PEG10	ENST00000482108.1	paternally expressed 10	8778	3	0	1	2	0	0	0	0	2	-0.62	-0.62	0.96	2009, 2011
MPP2	ENST00000377184.3	membrane protein, palmitoylated 2 (MAGUK p55 subfamily member 2)	78	2	1	1	0	1	0	1	0	0	-0.62	-0.62	0.98	2005, 2007, 2009, 2011
LEF1	ENST00000265165.1	lymphoid enhancer-binding factor 1	104	1	1	0	0	0	0	0	0	0	-0.61	-0.61	0.89	2005, 2007, 2009, 2011
VPS4A	ENST00000254950.11	vacuolar protein sorting 4 homolog A (S. cerevisiae)	430	1	0	1	0	3	0	3	0	0	-0.61	-0.65	0.7
FAM175B	ENST00000298492.5	family with sequence similarity 175, member B	525	1	1	0	0	0	0	0	0	2	-0.6	-0.74	0.64	2011
ZDHHC16	ENST00000345745.5	zinc finger, DHHC-type containing 16	82	1	1	0	0	0	0	0	0	0	-0.6	-0.6	0.88	2009, 2011
FGD6	ENST00000343958.4	FYVE, RhoGEF and PH domain containing 6	21	1	1	0	0	1	0	0	1	1	-0.6	-0.63	0.88	2005, 2007, 2009, 2011
SPRN	ENST00000414069.2	shadow of prion protein homolog (zebrafish)	5	1	1	0	0	1	0	0	1	1	-0.6	-0.6	0.71	2007, 2009, 2011
LRRC40	ENST00000370952.3	leucine rich repeat containing 40	88	1	1	0	0	0	0	0	0	0	-0.6	-0.6	0.21	2009, 2011
NRIP3	ENST00000309166.3	nuclear receptor interacting protein 3	58	1	1	0	0	0	0	0	0	2	-0.6	-0.6	0.87	2005, 2007, 2009, 2011
CCNE2	ENST00000520509.1	cyclin E2	76	1	1	0	0	0	0	0	0	0	-0.59	-0.59	0.55	2005, 2007, 2009, 2011
GAS1	ENST00000298743.7	growth arrest-specific 1	2904	1	1	0	0	0	0	0	0	1	-0.59	-0.59	0.89	2009, 2011
EVI5L	ENST00000270530.4	ecotropic viral integration site 5-like	15	2	0	2	0	0	0	0	0	0	-0.59	-0.59	0.92	2005, 2007, 2009, 2011
NAV1	ENST00000295624.6	neuron navigator 1	702	3	1	2	0	1	0	1	0	1	-0.59	-0.6	0.99	2005, 2007, 2009, 2011
TMEM246	ENST00000374847.1	transmembrane protein 246	367	2	0	1	1	0	0	0	0	0	-0.59	-0.59	0.89	2009, 2011
ORAI3	ENST00000318663.4	ORAI calcium release-activated calcium modulator 3	565	2	0	2	0	0	0	0	0	0	-0.59	-0.59	0.82	2009, 2011
RAB43	ENST00000476465.1	RAB43, member RAS oncogene family	5	1	0	1	0	3	0	3	0	2	-0.58	-0.83	0.76	2005, 2007, 2009
LIMD2	ENST00000259006.3	LIM domain containing 2	90	1	1	0	0	1	1	0	0	2	-0.58	-1.04	0.89	2007, 2009, 2011
HSPA1B	ENST00000375650.3	heat shock 70kDa protein 1B	488	1	1	0	0	0	0	0	0	0	-0.58	-0.65	0.87	2011
GNAO1	ENST00000262493.6	guanine nucleotide binding protein (G protein), alpha activating activity polypeptide O	8	1	1	0	0	0	0	0	0	0	-0.58	-0.58	0.88	2011
CALCR	ENST00000359558.2	calcitonin receptor	5	2	0	1	1	0	0	0	0	0	-0.58	-0.58	0.76	2005, 2007, 2009, 2011
FUT8	ENST00000360689.5	fucosyltransferase 8 (alpha (1,6) fucosyltransferase)	64	1	1	0	0	0	0	0	0	0	-0.58	-0.58	0.89	2005, 2007, 2009, 2011
RCAN1	ENST00000482533.1	regulator of calcineurin 1	715	1	1	0	0	1	1	0	0	1	-0.58	-0.71	0.88	2009, 2011
PPP2R3A	ENST00000264977.3	protein phosphatase 2, regulatory subunit B'', alpha	32	1	1	0	0	1	0	0	1	0	-0.58	-0.58	0.28	2005, 2007, 2009, 2011
RPS6KL1	ENST00000555647.1	ribosomal protein S6 kinase-like 1	9	2	1	1	0	0	0	0	0	0	-0.57	-0.57	0.63	2011
DNAH10OS	ENST00000514254.2	dynein, axonemal, heavy chain 10 opposite strand	89	1	0	1	0	2	1	1	0	0	-0.57	-0.59	< 0.1
FAM117B	ENST00000392238.2	family with sequence similarity 117, member B	245	1	1	0	0	1	0	0	1	0	-0.57	-0.59	0.66	2009, 2011
SLC30A3	ENST00000233535.4	solute carrier family 30 (zinc transporter), member 3	5	1	1	0	0	0	0	0	0	0	-0.56	-0.56	0.82	2005, 2007, 2009, 2011
PLA2G15	ENST00000566188.1	phospholipase A2, group XV	2670	2	1	1	0	0	0	0	0	0	-0.56	-0.56	0.11	2009, 2011
STX1A	ENST00000395156.3	syntaxin 1A (brain)	82	1	1	0	0	1	0	0	1	0	-0.56	-0.56	0.44	2009, 2011
TMEM184B	ENST00000361906.3	transmembrane protein 184B	1362	1	0	1	0	2	0	1	1	0	-0.56	-0.56	0.8	2005, 2007, 2011
ZNF281	ENST00000294740.3	zinc finger protein 281	595	1	1	0	0	0	0	0	0	0	-0.56	-0.56	0.89	2005, 2007, 2009, 2011
TMUB2	ENST00000590235.1	transmembrane and ubiquitin-like domain containing 2	1043	1	1	0	0	0	0	0	0	0	-0.55	-0.55	ORF
TSPAN18	ENST00000340160.3	tetraspanin 18	332	1	0	1	0	1	0	1	0	4	-0.55	-0.56	0.67	2011
KLF4	ENST00000374672.4	Kruppel-like factor 4 (gut)	22	1	1	0	0	0	0	0	0	0	-0.55	-0.55	0.34	2005, 2007
VPS37B	ENST00000267202.2	vacuolar protein sorting 37 homolog B (S. cerevisiae)	261	1	1	0	0	2	0	2	0	0	-0.55	-0.55	0.15	2009, 2011
AMER1	ENST00000330258.3	APC membrane recruitment protein 1	11	1	0	1	0	3	1	2	0	2	-0.55	-0.64	0.51	2007, 2009, 2011
PDGFRA	ENST00000257290.5	platelet-derived growth factor receptor, alpha polypeptide	39	2	0	1	1	0	0	0	0	1	-0.54	-0.54	0.95	2011
TTC19	ENST00000261647.5	tetratricopeptide repeat domain 19	64	1	1	0	0	0	0	0	0	0	-0.54	-0.54	0.34	2005, 2007, 2009, 2011
MAP3K7CL	ENST00000286791.5	MAP3K7 C-terminal like	87	1	1	0	0	0	0	0	0	1	-0.54	-0.54	< 0.1
SERPINF2	ENST00000382061.4	serpin peptidase inhibitor, clade F (alpha-2 antiplasmin, pigment epithelium derived factor), member 2	2334	1	1	0	0	0	0	0	0	0	-0.54	-0.54	0.83	2009, 2011
CA7	ENST00000394069.3	carbonic anhydrase VII	5	1	1	0	0	0	0	0	0	0	-0.54	-0.54	0.76	2005, 2007, 2009, 2011
GRIN2B	ENST00000609686.1	glutamate receptor, ionotropic, N-methyl D-aspartate 2B	5	1	0	1	0	1	0	0	1	1	-0.54	-0.54	0.67
HTR2C	ENST00000371950.3	5-hydroxytryptamine (serotonin) receptor 2C, G protein-coupled	5	1	1	0	0	0	0	0	0	1	-0.54	-0.54	0.83	2005, 2007, 2009, 2011
MYADM	ENST00000391770.4	myeloid-associated differentiation marker	3436	1	0	1	0	1	0	1	0	0	-0.54	-0.54	0.84	2009, 2011
LZTS3	ENST00000329152.3	Homo sapiens leucine zipper, putative tumor suppressor family member 3 (LZTS3), transcript variant 2, mRNA.	78	1	0	1	0	2	0	2	0	0	-0.53	-0.53	0.8	2005, 2007, 2009, 2011
ESYT3	ENST00000389567.4	extended synaptotagmin-like protein 3	17	1	1	0	0	2	1	0	1	0	-0.53	-1.07	0.13	2011
RTN4RL1	ENST00000331238.6	reticulon 4 receptor-like 1	82	1	1	0	0	0	0	0	0	0	-0.53	-0.53	0.87	2005, 2007, 2009, 2011
AXL	ENST00000301178.4	AXL receptor tyrosine kinase	976	1	1	0	0	0	0	0	0	0	-0.52	-0.52	0.88	2005, 2007, 2009, 2011
ASIC2	ENST00000225823.2	acid-sensing (proton-gated) ion channel 2	5	1	1	0	0	0	0	0	0	0	-0.52	-0.52	0.78	2005, 2007, 2009, 2011
BMP3	ENST00000282701.2	bone morphogenetic protein 3	36	1	1	0	0	1	0	0	1	0	-0.52	-0.57	0.89	2009, 2011
DGKZ	ENST00000343674.6	diacylglycerol kinase, zeta	65	1	1	0	0	0	0	0	0	0	-0.52	-0.52	0.81	2005, 2007, 2009, 2011
C9orf69	ENST00000561457.1	chromosome 9 open reading frame 69	134	1	1	0	0	1	0	1	0	1	-0.52	-0.52	0.84	2009, 2011
NOTCH1	ENST00000277541.6	notch 1	88	1	0	1	0	1	0	1	0	0	-0.52	-0.61	0.84	2003, 2005, 2007, 2009, 2011
HNF4A	ENST00000316099.4	hepatocyte nuclear factor 4, alpha	915	2	0	2	0	1	1	0	0	1	-0.51	-0.67	0.89
SGPP1	ENST00000247225.6	sphingosine-1-phosphate phosphatase 1	1340	1	1	0	0	0	0	0	0	1	-0.51	-0.51	0.29	2005, 2007, 2011
PLAG1	ENST00000316981.3	pleiomorphic adenoma gene 1	58	1	1	0	0	0	0	0	0	0	-0.51	-0.51	0.86	2009, 2011
TUSC5	ENST00000333813.3	tumor suppressor candidate 5	5	1	0	0	1	1	0	1	0	1	-0.51	-0.51	0.73	2009, 2011
RTTN	ENST00000454359.1	rotatin	288	1	1	0	0	1	0	0	1	1	-0.51	-0.51	ORF
ZNF282	ENST00000479907.1	zinc finger protein 282	3014	1	0	1	0	1	0	0	1	1	-0.51	-0.51	0.55	2005, 2007, 2011
RSPO4	ENST00000217260.4	R-spondin 4	5	1	0	1	0	1	0	1	0	0	-0.51	-0.51	0.54	2009, 2011
MAP2K1	ENST00000307102.5	mitogen-activated protein kinase kinase 1	8	1	1	0	0	0	0	0	0	0	-0.51	-0.51	0.89	2011
GCH1	ENST00000491895.2	GTP cyclohydrolase 1	502	1	1	0	0	1	0	0	1	0	-0.51	-0.53	0.46	2011
ZCCHC17	ENST00000344147.5	zinc finger, CCHC domain containing 17	100	1	1	0	0	1	0	1	0	0	-0.51	-0.72	0.87	2007, 2009, 2011
VAT1	ENST00000355653.3	vesicle amine transport 1	2844	1	1	0	0	0	0	0	0	1	-0.51	-0.51	0.82	2005, 2007, 2009, 2011
RALGPS2	ENST00000367635.3	Ral GEF with PH domain and SH3 binding motif 2	201	2	0	1	1	0	0	0	0	0	-0.5	-0.5	0.93	2011
DMWD	ENST00000377735.3	dystrophia myotonica, WD repeat containing	229	1	1	0	0	0	0	0	0	1	-0.5	-0.52	0.87	2009, 2011
TSN	ENST00000536142.1	translin	886	1	1	0	0	1	1	0	0	0	-0.5	-0.98	0.85	2009, 2011
CAPN6	ENST00000324068.1	calpain 6	5	1	0	1	0	1	1	0	0	0	-0.5	-0.5	0.45	2005, 2007, 2011
ARHGAP19-SLIT1	ENST00000453547.2	ARHGAP19-SLIT1 readthrough (NMD candidate)	15	3	1	0	2	3	1	0	2	1	-0.5	-0.5	ORF
DHRS13	ENST00000378895.4	dehydrogenase/reductase (SDR family) member 13	596	1	1	0	0	0	0	0	0	1	-0.49	-0.49	0.53	2011
PEA15	ENST00000360472.4	phosphoprotein enriched in astrocytes 15	5239	1	1	0	0	0	0	0	0	0	-0.49	-0.58	0.88	2007, 2009, 2011
FOXJ2	ENST00000162391.3	forkhead box J2	9	1	0	1	0	1	1	0	0	0	-0.49	-0.49	0.65	2005, 2007, 2009, 2011
ZNF304	ENST00000391705.3	zinc finger protein 304	194	1	1	0	0	1	0	0	1	0	-0.49	-0.49	0.56	2011
GALNT7	ENST00000265000.4	UDP-N-acetyl-alpha-D-galactosamine:polypeptide N-acetylgalactosaminyltransferase 7 (GalNAc-T7)	953	1	1	0	0	1	0	0	1	0	-0.49	-0.49	0.87	2005, 2007, 2009, 2011
TMEM126B	ENST00000534341.1	transmembrane protein 126B	529	1	1	0	0	0	0	0	0	0	-0.49	-0.49	ORF
ISY1-RAB43	ENST00000418265.1	ISY1-RAB43 readthrough	5	1	0	1	0	3	0	3	0	2	-0.48	-0.49	0.74
SHISA7	ENST00000376325.4	shisa family member 7	5	2	0	2	0	1	0	1	0	1	-0.48	-0.48	0.86	2011
KCND3	ENST00000369697.1	potassium voltage-gated channel, Shal-related subfamily, member 3	23	1	1	0	0	2	0	2	0	0	-0.48	-0.48	0.72
DDX17	ENST00000396821.3	DEAD (Asp-Glu-Ala-Asp) box helicase 17	2204	1	1	0	0	0	0	0	0	0	-0.48	-0.49	0.84	2005, 2007, 2009, 2011
DNAJC24	ENST00000465995.1	DnaJ (Hsp40) homolog, subfamily C, member 24	424	1	1	0	0	0	0	0	0	0	-0.48	-0.6	0.23	2009, 2011
SNTB2	ENST00000336278.4	syntrophin, beta 2 (dystrophin-associated protein A1, 59kDa, basic component 2)	254	1	1	0	0	1	0	0	1	0	-0.48	-0.58	0.87	2009, 2011
RAP1GDS1	ENST00000408927.3	RAP1, GTP-GDP dissociation stimulator 1	970	1	1	0	0	1	0	0	1	0	-0.48	-0.71	0.87	2009, 2011
LINC00998	ENST00000397764.3	long intergenic non-protein coding RNA 998	506	1	0	1	0	1	0	0	1	0	-0.48	-0.7	0.49
LDHA	ENST00000227157.4	lactate dehydrogenase A	375	1	1	0	0	0	0	0	0	0	-0.48	-0.49	0.79	2005, 2007, 2009, 2011
LPAR2	ENST00000586703.1	lysophosphatidic acid receptor 2	45	1	1	0	0	3	0	3	0	0	-0.48	-0.83	0.14
ZDHHC17	ENST00000426126.2	zinc finger, DHHC-type containing 17	117	1	1	0	0	0	0	0	0	0	-0.47	-0.47	0.66	2005, 2007, 2009, 2011
ROCK1	ENST00000399799.2	Rho-associated, coiled-coil containing protein kinase 1	7	1	0	0	1	2	0	1	1	0	-0.47	-0.47	0.79	2007, 2011
E2F3	ENST00000346618.3	E2F transcription factor 3	91	1	1	0	0	0	0	0	0	0	-0.47	-0.47	0.89	2005, 2007, 2009, 2011
GREM2	ENST00000318160.4	gremlin 2, DAN family BMP antagonist	631	1	1	0	0	0	0	0	0	0	-0.47	-0.48	0.38	2005, 2007, 2009, 2011
DIXDC1	ENST00000440460.2	DIX domain containing 1	307	1	1	0	0	0	0	0	0	1	-0.47	-0.47	0.87	2005, 2007, 2009, 2011
NETO1	ENST00000327305.6	neuropilin (NRP) and tolloid (TLL)-like 1	5	1	0	1	0	0	0	0	0	0	-0.46	-0.47	0.8	2011
RDH11	ENST00000381346.4	retinol dehydrogenase 11 (all-trans/9-cis/11-cis)	1177	1	0	0	1	1	0	0	1	0	-0.46	-0.46	0.61	2005, 2007, 2009
BCL2L13	ENST00000418951.2	BCL2-like 13 (apoptosis facilitator)	741	1	1	0	0	0	0	0	0	0	-0.46	-0.46	ORF
CORO1C	ENST00000261401.3	coronin, actin binding protein, 1C	1970	1	1	0	0	0	0	0	0	0	-0.46	-0.46	0.87	2005, 2007, 2009, 2011
MAPT	ENST00000344290.5	microtubule-associated protein tau	11	1	0	1	0	2	1	0	1	1	-0.45	-0.45	0.73	2011
INA	ENST00000369849.4	internexin neuronal intermediate filament protein, alpha	46	1	1	0	0	0	0	0	0	0	-0.45	-0.5	0.85	2009, 2011
STRN3	ENST00000355683.5	striatin, calmodulin binding protein 3	697	1	1	0	0	0	0	0	0	0	-0.45	-0.45	0.89	2009, 2011
NOS1AP	ENST00000361897.5	nitric oxide synthase 1 (neuronal) adaptor protein	5	1	1	0	0	2	0	1	1	0	-0.45	-0.45	0.88	2011
OSGIN2	ENST00000451899.2	oxidative stress induced growth inhibitor family member 2	662	1	1	0	0	0	0	0	0	0	-0.45	-0.47	0.49	2007, 2009, 2011
PEAK1	ENST00000312493.4	pseudopodium-enriched atypical kinase 1	209	1	0	1	0	2	0	1	1	1	-0.45	-0.45	0.49
POGZ	ENST00000392723.1	pogo transposable element with ZNF domain	170	1	1	0	0	0	0	0	0	0	-0.45	-0.54	0.89	2005, 2007, 2009, 2011
CALN1	ENST00000329008.5	calneuron 1	5	1	0	0	1	1	0	0	1	3	-0.45	-0.45	0.74	2009, 2011
DCP1A	ENST00000607628.1	decapping mRNA 1A	87	1	0	1	0	1	0	0	1	0	-0.45	-0.47	0.75	2011
ONECUT2	ENST00000491143.2	one cut homeobox 2	847	1	0	0	1	3	0	0	3	0	-0.45	-0.51	0.73	2007, 2009, 2011
GNAQ	ENST00000286548.4	guanine nucleotide binding protein (G protein), q polypeptide	47	1	0	0	1	1	0	1	0	1	-0.45	-0.48	0.59
FAM73B	ENST00000277475.5	family with sequence similarity 73, member B	651	1	0	1	0	1	0	1	0	1	-0.45	-0.45	0.62	2009, 2011
UBP1	ENST00000283629.3	upstream binding protein 1 (LBP-1a)	1418	1	1	0	0	1	1	0	0	1	-0.45	-0.62	0.89	2005, 2007, 2009, 2011
PRRG3	ENST00000370353.3	proline rich Gla (G-carboxyglutamic acid) 3 (transmembrane)	5	1	1	0	0	1	0	1	0	0	-0.44	-0.44	0.16
ACBD3	ENST00000366812.5	acyl-CoA binding domain containing 3	828	1	1	0	0	0	0	0	0	0	-0.44	-0.46	0.82	2007, 2009, 2011
NDST1	ENST00000261797.6	N-deacetylase/N-sulfotransferase (heparan glucosaminyl) 1	13660	3	0	2	1	2	0	1	1	1	-0.44	-0.44	0.96	2007, 2009, 2011
CR2	ENST00000367058.3	complement component (3d/Epstein Barr virus) receptor 2	9	1	1	0	0	0	0	0	0	0	-0.44	-0.44	0.18	2011
DNAJC16	ENST00000375847.3	DnaJ (Hsp40) homolog, subfamily C, member 16	366	1	1	0	0	1	1	0	0	0	-0.44	-0.5	0.68	2007, 2009, 2011
RGS17	ENST00000367225.2	regulator of G-protein signaling 17	11	1	1	0	0	0	0	0	0	0	-0.44	-0.44	0.89	2005, 2007, 2009, 2011
FOXP1	ENST00000318789.4	forkhead box P1	264	2	0	2	0	0	0	0	0	0	-0.44	-0.64	0.89	2005, 2007, 2009, 2011
C3orf58	ENST00000441925.2	chromosome 3 open reading frame 58	118	1	1	0	0	0	0	0	0	0	-0.44	-0.44	0.71	2009, 2011
PHF15	ENST00000402835.1	PHD finger protein 15	387	1	0	0	1	2	1	0	1	2	-0.44	-0.51	0.75	2005, 2007, 2009, 2011
SEPT3	ENST00000396425.3	septin 3	241	1	0	1	0	2	0	2	0	1	-0.43	-0.43	0.62	2005, 2007, 2009, 2011
BNC2	ENST00000380672.4	basonuclin 2	770	2	0	0	2	1	0	1	0	1	-0.43	-0.48	0.92	2005, 2007, 2009, 2011
ADAM10	ENST00000260408.3	ADAM metallopeptidase domain 10	385	1	0	0	1	1	0	1	0	0	-0.43	-0.45	0.7
VTI1B	ENST00000554659.1	vesicle transport through interaction with t-SNAREs 1B	264	1	0	0	1	2	1	0	1	2	-0.43	-0.82	< 0.1
HNRNPA1	ENST00000546500.1	heterogeneous nuclear ribonucleoprotein A1	2079	1	1	0	0	0	0	0	0	0	-0.43	-0.45	0.31
SIDT1	ENST00000264852.4	SID1 transmembrane family, member 1	5	1	1	0	0	0	0	0	0	0	-0.43	-0.43	0.88	2005, 2007, 2009, 2011
CTDSPL	ENST00000443503.2	CTD (carboxy-terminal domain, RNA polymerase II, polypeptide A) small phosphatase-like	372	1	0	0	1	1	0	1	0	1	-0.43	-0.51	0.64	2011
CACNB3	ENST00000301050.2	calcium channel, voltage-dependent, beta 3 subunit	41	1	1	0	0	0	0	0	0	0	-0.43	-0.43	0.54	2005, 2007, 2009, 2011
NCEH1	ENST00000475381.1	neutral cholesterol ester hydrolase 1	1779	1	1	0	0	0	0	0	0	1	-0.43	-0.43	0.79	2005, 2007, 2009, 2011
ARHGAP1	ENST00000311956.4	Rho GTPase activating protein 1	2229	1	0	1	0	0	0	0	0	3	-0.42	-0.42	0.77	2005, 2007, 2009, 2011
WASF1	ENST00000392587.2	WAS protein family, member 1	55	1	0	1	0	0	0	0	0	0	-0.42	-0.42	0.6	2005, 2007, 2011
AP3S2	ENST00000336418.4	adaptor-related protein complex 3, sigma 2 subunit	985	1	1	0	0	2	1	1	0	0	-0.42	-0.75	0.32
RIC8B	ENST00000392837.4	RIC8 guanine nucleotide exchange factor B	49	1	0	1	0	0	0	0	0	0	-0.42	-0.42	0.66	2007, 2009, 2011
CTNND2	ENST00000304623.8	catenin (cadherin-associated protein), delta 2	25	1	0	1	0	0	0	0	0	0	-0.42	-0.42	0.74	2005, 2007, 2009, 2011
TRANK1	ENST00000428977.2	tetratricopeptide repeat and ankyrin repeat containing 1	140	1	1	0	0	0	0	0	0	1	-0.42	-0.42	0.38	2009, 2011
RRAGC	ENST00000373001.3	Ras-related GTP binding C	1062	1	0	1	0	0	0	0	0	0	-0.42	-0.42	0.79
CHST12	ENST00000258711.6	carbohydrate (chondroitin 4) sulfotransferase 12	6204	1	0	1	0	1	0	1	0	0	-0.42	-0.47	0.49	2009, 2011
STK38L	ENST00000389032.3	serine/threonine kinase 38 like	705	1	0	1	0	1*	0	0	0	1	-0.41	-0.47	0.76	2009, 2011
KIAA1217	ENST00000396445.1	KIAA1217	320	1	1	0	0	0	0	0	0	1	-0.41	-0.52	0.84	2005, 2007, 2009, 2011
SNX15	ENST00000377244.3	sorting nexin 15	341	1	1	0	0	0	0	0	0	0	-0.41	-0.41	0.89	2005, 2007, 2009, 2011
EML5	ENST00000554922.1	echinoderm microtubule associated protein like 5	60	1	1	0	0	0	0	0	0	0	-0.41	-0.41	0.89	2005, 2007, 2009, 2011
LIN54	ENST00000395282.2	lin-54 homolog (C. elegans)	228	1	1	0	0	1	0	0	1	0	-0.41	-0.41	ORF
KIAA1210	ENST00000402510.2	KIAA1210	5	1	1	0	0	1	0	1	0	1	-0.41	-0.41	0.69	2009, 2011
AL117190.3	ENST00000599197.1	Esophagus cancer-related gene-2 interaction susceptibility protein; Uncharacterized protein	30	1	0	1	0	1	0	1	0	0	-0.41	-0.45	0.73
ARHGAP26	ENST00000378004.3	Rho GTPase activating protein 26	131	1	1	0	0	0	0	0	0	0	-0.41	-0.41	0.88	2005, 2007, 2009, 2011
SLC25A27	ENST00000371347.5	solute carrier family 25, member 27	85	1	1	0	0	1	0	0	1	0	-0.41	-0.71	0.87	2007, 2009, 2011
ARHGAP36	ENST00000370922.1	Rho GTPase activating protein 36	5	1	1	0	0	0	0	0	0	0	-0.41	-0.41	0.7	2009, 2011
CDK6	ENST00000265734.4	cyclin-dependent kinase 6	1116	1	0	1	0	2	0	1	1	0	-0.41	-0.44	0.82	2007, 2009, 2011
SDK2	ENST00000392650.3	sidekick cell adhesion molecule 2	8	1	0	1	0	4	2	2	0	1	-0.41	-0.41	0.79	2011
GPR22	ENST00000304402.4	G protein-coupled receptor 22	5	1	0	0	1	0	0	0	0	0	-0.41	-0.41	0.75	2007, 2009, 2011
CBFA2T3	ENST00000327483.5	core-binding factor, runt domain, alpha subunit 2; translocated to, 3	7	1	1	0	0	0	0	0	0	2	-0.4	-0.61	0.89	2005, 2007, 2009, 2011
NOTCH2	ENST00000256646.2	notch 2	734	1	0	1	0	0	0	0	0	2	-0.4	-0.53	0.73	2005, 2007, 2009, 2011
ATP5S	ENST00000245448.6	ATP synthase, H+ transporting, mitochondrial Fo complex, subunit s (factor B)	310	1	0	1	0	0	0	0	0	2	-0.4	-0.54	< 0.1
PACS1	ENST00000320580.4	phosphofurin acidic cluster sorting protein 1	87	2	2	0	0	0	0	0	0	1	-0.4	-0.4	0.99	2005, 2007, 2009, 2011
ATMIN	ENST00000299575.4	ATM interactor	129	1	0	1	0	0	0	0	0	0	-0.4	-0.41	0.72	2009, 2011
RPS6KA4	ENST00000528057.1	ribosomal protein S6 kinase, 90kDa, polypeptide 4	1763	1	0	1	0	1	0	1	0	0	-0.4	-0.4	0.64	2005, 2007, 2009, 2011
KIAA1462	ENST00000375377.1	KIAA1462	360	1	1	0	0	0	0	0	0	0	-0.4	-0.4	0.84	2009, 2011
ORMDL3	ENST00000304046.2	ORM1-like 3 (S. cerevisiae)	82	1	1	0	0	0	0	0	0	0	-0.4	-0.4	0.24	2009, 2011
SPRY1	ENST00000394339.2	sprouty homolog 1, antagonist of FGF signaling (Drosophila)	150	1	0	1	0	1	0	0	1	0	-0.4	-0.48	0.64
CCDC135	ENST00000394337.4	coiled-coil domain containing 135	11	1	1	0	0	0	0	0	0	0	-0.4	-0.4	0.4	2009, 2011
LMAN2L	ENST00000264963.4	lectin, mannose-binding 2-like	355	1	0	1	0	0	0	0	0	1	-0.4	-0.43	0.59	2005, 2007, 2011
FRK	ENST00000606080.1	fyn-related kinase	37	1	0	1	0	1	0	0	1	4	-0.4	-0.5	0.73
TMEM251	ENST00000415050.2	transmembrane protein 251	14	1	0	0	1	1	0	1	0	0	-0.4	-0.57	0.67
YY1	ENST00000262238.4	YY1 transcription factor	1803	1	0	0	1	1	0	0	1	1	-0.4	-0.49	0.88	2005, 2007, 2009, 2011
TMCC3	ENST00000261226.4	transmembrane and coiled-coil domain family 3	70	1	0	1	0	1	0	0	1	1	-0.4	-0.47	0.72	2005, 2007, 2009, 2011
ADO	ENST00000373783.1	2-aminoethanethiol (cysteamine) dioxygenase	686	1	1	0	0	0	0	0	0	0	-0.4	-0.4	0.86	2009, 2011
TMEM25	ENST00000411589.2	transmembrane protein 25	767	1	1	0	0	0	0	0	0	1	-0.4	-0.4	0.12
TTPAL	ENST00000372906.2	tocopherol (alpha) transfer protein-like	265	1	1	0	0	1	1	0	0	0	-0.39	-0.56	< 0.1
IL6R	ENST00000344086.4	interleukin 6 receptor	13	1	1	0	0	1	0	1	0	1	-0.39	-0.43	0.26	2009, 2011
MYRIP	ENST00000302541.6	myosin VIIA and Rab interacting protein	9	2	0	1	1	0	0	0	0	0	-0.39	-0.39	0.94	2005, 2007, 2009, 2011
CADM4	ENST00000222374.2	cell adhesion molecule 4	50	1	1	0	0	0	0	0	0	0	-0.39	-0.39	0.64	2009, 2011
ITSN1	ENST00000379960.5	intersectin 1 (SH3 domain protein)	194	1	0	1	0	0	0	0	0	1	-0.39	-0.4	0.7	2005, 2007, 2009, 2011
RAE1	ENST00000395841.2	ribonucleic acid export 1	3909	1	0	1	0	0	0	0	0	0	-0.39	-0.39	0.67	2011
PALLD	ENST00000261509.6	palladin, cytoskeletal associated protein	4423	1	1	0	0	0	0	0	0	1	-0.39	-0.39	0.21
PPP1R11	ENST00000376773.1	protein phosphatase 1, regulatory (inhibitor) subunit 11	17	2	2	0	0	0	0	0	0	1	-0.39	-1.38	0.99	2011
RAB21	ENST00000261263.3	RAB21, member RAS oncogene family	1823	1	0	0	1	1	0	0	1	0	-0.39	-0.6	0.76	2005, 2007
CERS6	ENST00000305747.6	ceramide synthase 6	1932	1	1	0	0	0	0	0	0	0	-0.39	-0.39	0.89	2009, 2011
PGM1	ENST00000371084.3	phosphoglucomutase 1	612	1	1	0	0	0	0	0	0	0	-0.39	-0.39	0.27	2005, 2007, 2009, 2011
PEX5L	ENST00000467460.1	peroxisomal biogenesis factor 5-like	5	1	0	1	0	1	0	1	0	1	-0.39	-0.39	0.71
BTBD11	ENST00000280758.5	BTB (POZ) domain containing 11	9	1	1	0	0	1	0	1	0	1	-0.39	-0.39	0.61	2005, 2007, 2009, 2011
SVIP	ENST00000354193.4	small VCP/p97-interacting protein	521	1	0	0	1	0	0	0	0	1	-0.39	-0.44	0.6	2009, 2011
MTMR9	ENST00000221086.3	myotubularin related protein 9	400	2	0	2	0	0	0	0	0	0	-0.39	-0.54	0.9	2009, 2011
LGI1	ENST00000371413.3	leucine-rich, glioma inactivated 1	5	1	0	0	1	0	0	0	0	0	-0.39	-0.39	0.64	2005, 2007, 2009, 2011
LMAN1	ENST00000251047.5	lectin, mannose-binding, 1	2293	1	1	0	0	0	0	0	0	0	-0.39	-0.45	0.86	2011
AMER2	ENST00000357816.2	APC membrane recruitment protein 2	7	1	1	0	0	0	0	0	0	0	-0.38	-0.52	0.85
RANBP10	ENST00000317506.3	RAN binding protein 10	140	1	0	1	0	2	1	0	1	1	-0.38	-0.39	0.51	2011
GK5	ENST00000392993.2	glycerol kinase 5 (putative)	73	1	0	1	0	0	0	0	0	0	-0.38	-0.38	0.68	2011
LYPLAL1	ENST00000366928.5	lysophospholipase-like 1	28	1	0	0	1	0	0	0	0	0	-0.38	-0.38	0.65	2011
FOXN2	ENST00000340553.3	forkhead box N2	441	2	0	0	2	0	0	0	0	0	-0.38	-0.38	0.93	2007, 2009, 2011
ZMYM4	ENST00000314607.6	zinc finger, MYM-type 4	280	1	1	0	0	0	0	0	0	0	-0.38	-0.39	0.84	2007, 2009, 2011
GPR158	ENST00000376351.3	G protein-coupled receptor 158	5	1	0	1	0	0	0	0	0	0	-0.38	-0.38	0.74	2007, 2009, 2011
B3GAT1	ENST00000392580.1	beta-1,3-glucuronyltransferase 1 (glucuronosyltransferase P)	77	1	0	1	0	1	0	1	0	1	-0.38	-0.38	0.46
MAP1A	ENST00000382031.1	microtubule-associated protein 1A	223	1	0	1	0	1	0	0	1	0	-0.38	-0.38	0.54	2005, 2007, 2009, 2011
C1QL3	ENST00000298943.3	complement component 1, q subcomponent-like 3	77	1	1	0	0	0	0	0	0	0	-0.38	-0.41	0.11
LCMT2	ENST00000567039.1	leucine carboxyl methyltransferase 2	274	1	0	1	0	1	0	0	1	0	-0.38	-0.38	< 0.1
SGTA	ENST00000221566.2	small glutamine-rich tetratricopeptide repeat (TPR)-containing, alpha	250	1	1	0	0	0	0	0	0	1	-0.37	-0.37	0.89	2009, 2011
ADK	ENST00000372734.3	adenosine kinase	1098	1	0	1	0	0	0	0	0	0	-0.37	-0.37	0.62
GPR85	ENST00000297146.3	G protein-coupled receptor 85	21	1	0	1	0	1	0	0	1	0	-0.37	-0.37	0.55	2005, 2007, 2009, 2011
ELL2	ENST00000237853.4	elongation factor, RNA polymerase II, 2	397	1	1	0	0	1	0	1	0	0	-0.37	-0.41	0.16	2009, 2011
SLC6A1	ENST00000287766.4	solute carrier family 6 (neurotransmitter transporter), member 1	5	1	1	0	0	1	0	0	1	1	-0.37	-0.37	0.14	2011
PPARGC1B	ENST00000309241.5	peroxisome proliferator-activated receptor gamma, coactivator 1 beta	12	2	1	1	0	0	0	0	0	2	-0.37	-0.42	0.95	2011
C8orf37	ENST00000286688.5	chromosome 8 open reading frame 37	70	1	0	1	0	0	0	0	0	0	-0.37	-0.37	0.65	2009, 2011
PLEKHH2	ENST00000282406.4	pleckstrin homology domain containing, family H (with MyTH4 domain) member 2	9	1	1	0	0	0	0	0	0	0	-0.37	-0.37	0.62	2011
CREB3L1	ENST00000529193.1	cAMP responsive element binding protein 3-like 1	160	1	0	1	0	0	0	0	0	0	-0.37	-0.37	0.58	2009, 2011
METAP1	ENST00000296411.6	methionyl aminopeptidase 1	887	1	0	1	0	0	0	0	0	0	-0.37	-0.37	0.78	2007, 2009
NDC1	ENST00000540001.1	NDC1 transmembrane nucleoporin	371	1	0	0	1	0	0	0	0	2	-0.37	-0.38	< 0.1
GRM7	ENST00000486284.1	glutamate receptor, metabotropic 7	5	1	1	0	0	0	0	0	0	0	-0.37	-0.37	0.84	2007, 2009, 2011
NR4A2	ENST00000409108.2	nuclear receptor subfamily 4, group A, member 2	1631	1	0	1	0	0	0	0	0	0	-0.37	-0.38	0.63	2005, 2007, 2009, 2011
APH1A	ENST00000360244.4	APH1A gamma secretase subunit	475	1	0	1	0	0	0	0	0	1	-0.37	-0.37	0.56	2011
ATXN7L3B	ENST00000519948.2	ataxin 7-like 3B	55	1	0	1	0	1	0	1	0	2	-0.36	-0.48	0.66	2011
PKIA	ENST00000396418.2	protein kinase (cAMP-dependent, catalytic) inhibitor alpha	542	1	0	1	0	0	0	0	0	1	-0.36	-0.37	0.81	2005, 2007, 2009, 2011
CAMK4	ENST00000282356.4	calcium/calmodulin-dependent protein kinase IV	73	1	1	0	0	1	0	0	1	1	-0.36	-0.47	0.91
ZNF275	ENST00000370251.3	zinc finger protein 275	465	1	0	0	1	2	0	1	1	1	-0.36	-0.37	0.56	2009, 2011
UHRF2	ENST00000276893.5	ubiquitin-like with PHD and ring finger domains 2, E3 ubiquitin protein ligase	64	1	0	1	0	0	0	0	0	0	-0.36	-0.36	0.69	2005, 2007, 2009, 2011
FAM46A	ENST00000369754.3	family with sequence similarity 46, member A	899	1	1	0	0	1	0	0	1	1	-0.36	-0.36	0.61	2007, 2009, 2011
TMEM52B	ENST00000298530.3	transmembrane protein 52B	11	1	1	0	0	0	0	0	0	0	-0.36	-0.36	0.72	2009, 2011
THSD4	ENST00000355327.3	thrombospondin, type I, domain containing 4	69	1	0	1	0	2	1	1	0	0	-0.36	-0.42	0.56
DCX	ENST00000356915.2	doublecortin	5	1	1	0	0	0	0	0	0	0	-0.36	-0.36	0.89	2005, 2007, 2009, 2011
PRKD1	ENST00000331968.5	protein kinase D1	75	1	0	0	1	1	0	0	1	0	-0.36	-0.5	0.75	2005, 2007, 2009, 2011
PPP4R2	ENST00000356692.5	protein phosphatase 4, regulatory subunit 2	310	1	0	1	0	0	0	0	0	0	-0.36	-0.36	0.73
USF1	ENST00000368020.1	upstream transcription factor 1	5	1	0	1	0	0	0	0	0	0	-0.36	-0.36	0.65	2009, 2011
SIDT2	ENST00000324225.4	SID1 transmembrane family, member 2	341	2	0	2	0	0	0	0	0	0	-0.36	-0.36	0.81	2007, 2011
TOM1	ENST00000382034.5	target of myb1 (chicken)	309	1	1	0	0	1	0	1	0	0	-0.36	-0.36	0.24	2009, 2011
CCDC85A	ENST00000407595.2	coiled-coil domain containing 85A	46	1	1	0	0	0	0	0	0	0	-0.36	-0.36	0.14
CASP2	ENST00000310447.5	caspase 2, apoptosis-related cysteine peptidase	274	1	1	0	0	0	0	0	0	0	-0.36	-0.4	0.89	2009, 2011
RALGDS	ENST00000372050.3	ral guanine nucleotide dissociation stimulator	143	1	1	0	0	0	0	0	0	0	-0.36	-0.36	0.44	2005, 2007, 2009, 2011
PAX5	ENST00000358127.4	paired box 5	5	1	1	0	0	1	0	0	1	1	-0.36	-0.36	0.19
VPS37A	ENST00000324849.4	vacuolar protein sorting 37 homolog A (S. cerevisiae)	339	1	0	0	1	0	0	0	0	0	-0.36	-0.36	0.61	2011
MTA2	ENST00000278823.2	metastasis associated 1 family, member 2	1168	1	1	0	0	0	0	0	0	0	-0.35	-0.35	0.88	2005, 2007, 2009, 2011
PROX1	ENST00000366958.4	prospero homeobox 1	131	1	0	1	0	0	0	0	0	0	-0.35	-0.37	0.74
CSF1R	ENST00000286301.3	colony stimulating factor 1 receptor	5	1	1	0	0	0	0	0	0	0	-0.35	-0.35	0.88	2005, 2007, 2009, 2011
CELF3	ENST00000290585.4	CUGBP, Elav-like family member 3	5	2	0	2	0	0	0	0	0	0	-0.35	-0.72	0.89	2005, 2007, 2009, 2011
FUT11	ENST00000394790.1	fucosyltransferase 11 (alpha (1,3) fucosyltransferase)	622	1	1	0	0	0	0	0	0	0	-0.35	-0.35	ORF
POMGNT1	ENST00000396420.3	protein O-linked mannose N-acetylglucosaminyltransferase 1 (beta 1,2-)	2123	1	1	0	0	0	0	0	0	0	-0.35	-0.35	ORF
SRPR	ENST00000332118.6	signal recognition particle receptor (docking protein)	2980	1	0	1	0	0	0	0	0	0	-0.35	-0.35	0.6	2007, 2009, 2011
BCL2	ENST00000398117.1	B-cell CLL/lymphoma 2	55	1	0	0	1	0	0	0	0	1	-0.35	-0.35	0.75	2005, 2007, 2009, 2011
CNTN2	ENST00000331830.4	contactin 2 (axonal)	5	1	1	0	0	1	0	0	1	0	-0.35	-0.35	0.89	2005, 2007, 2009, 2011
LIN28A	ENST00000326279.6	lin-28 homolog A (C. elegans)	5	1	1	0	0	0	0	0	0	0	-0.35	-0.35	0.24
ADD2	ENST00000264436.4	adducin 2 (beta)	59	1	0	1	0	1	0	1	0	1	-0.35	-0.39	0.74	2011
LRRTM2	ENST00000274711.6	leucine rich repeat transmembrane neuronal 2	5	1	1	0	0	1	0	0	1	0	-0.35	-0.35	0.14	2009, 2011
BRPF3	ENST00000534400.1	bromodomain and PHD finger containing, 3	7032	1	1	0	0	0	0	0	0	0	-0.35	-0.35	0.89	2005, 2007, 2009, 2011
FBXO10	ENST00000432825.2	F-box protein 10	14	1	1	0	0	1	0	1	0	1	-0.35	-0.35	0.69	2007, 2009, 2011
NRXN2	ENST00000301894.2	neurexin 2	5	1	1	0	0	0	0	0	0	0	-0.35	-0.35	0.68	2005, 2007, 2009, 2011
IKZF1	ENST00000331340.3	IKAROS family zinc finger 1 (Ikaros)	11	1	0	1	0	0	0	0	0	2	-0.35	-0.35	0.56
GPR12	ENST00000405846.3	G protein-coupled receptor 12	5	1	0	1	0	0	0	0	0	1	-0.34	-0.34	0.71	2011
TMEM109	ENST00000227525.3	transmembrane protein 109	4675	1	0	1	0	0	0	0	0	0	-0.34	-0.34	0.6	2007, 2011
MCFD2	ENST00000444761.2	multiple coagulation factor deficiency 2	1648	1	0	0	1	1	0	1	0	0	-0.34	-0.4	0.72	2005, 2007, 2009, 2011
ZC3H12B	ENST00000338957.4	zinc finger CCCH-type containing 12B	29	1	0	1	0	0	0	0	0	1	-0.34	-0.34	0.74	2009
DAAM1	ENST00000395125.1	dishevelled associated activator of morphogenesis 1	167	1	0	1	0	0	0	0	0	0	-0.34	-0.34	0.55	2005, 2007, 2009, 2011
TRIM41	ENST00000315073.5	tripartite motif containing 41	494	1	1	0	0	0	0	0	0	0	-0.34	-0.34	0.72	2009, 2011
PARD6B	ENST00000371610.2	par-6 family cell polarity regulator beta	277	1	0	1	0	0	0	0	0	0	-0.34	-0.35	0.6	2009, 2011
ANK2	ENST00000357077.4	ankyrin 2, neuronal	133	1	0	1	0	0	0	0	0	0	-0.34	-0.34	0.61	2011
MPPED2	ENST00000358117.5	metallophosphoesterase domain containing 2	42	1	0	0	1	0	0	0	0	0	-0.34	-0.34	0.64	2007, 2011
SOX4	ENST00000244745.1	SRY (sex determining region Y)-box 4	2736	1	0	1	0	0	0	0	0	0	-0.34	-0.34	0.79	2005, 2007, 2009, 2011
FBXO30	ENST00000237281.4	F-box protein 30	224	1	1	0	0	0	0	0	0	1	-0.34	-0.34	0.23	2005, 2007, 2011
CES4A	ENST00000540947.2	carboxylesterase 4A	30	1	0	1	0	1	0	1	0	0	-0.34	-0.34	0.58
AAGAB	ENST00000261880.5	alpha- and gamma-adaptin binding protein	2536	1	1	0	0	0	0	0	0	0	-0.34	-0.34	0.2	2009, 2011
C15orf38-AP3S2	ENST00000398333.3	C15orf38-AP3S2 readthrough	985	1	1	0	0	2	1	1	0	0	-0.33	-0.59	0.32
ZNF641	ENST00000301042.3	zinc finger protein 641	87	1	1	0	0	2	0	1	1	3	-0.33	-0.49	0.43	2009, 2011
ATP1A2	ENST00000361216.3	ATPase, Na+/K+ transporting, alpha 2 polypeptide	5	1	1	0	0	0	0	0	0	0	-0.33	-0.33	0.48	2011
MLLT3	ENST00000380338.4	myeloid/lymphoid or mixed-lineage leukemia (trithorax homolog, Drosophila); translocated to, 3	385	2	1	1	0	0	0	0	0	0	-0.33	-0.56	0.84	2005, 2007, 2009, 2011
CRTC1	ENST00000338797.6	CREB regulated transcription coactivator 1	322	1	0	1	0	0	0	0	0	0	-0.33	-0.33	0.79	2009, 2011
AGTRAP	ENST00000376627.2	angiotensin II receptor-associated protein	3213	1	0	1	0	1	0	1	0	0	-0.33	-0.47	0.69	2009, 2011
UNC13C	ENST00000545554.1	unc-13 homolog C (C. elegans)	14	1	0	0	1	0	0	0	0	0	-0.33	-0.33	0.55	2007
HDAC1	ENST00000373548.3	histone deacetylase 1	83	1	0	1	0	0	0	0	0	0	-0.33	-0.37	0.47
CACNA1E	ENST00000526775.1	calcium channel, voltage-dependent, R type, alpha 1E subunit	5	2	1	0	1	2	1	1	0	2	-0.33	-0.33	0.97	2009, 2011
AGO4	ENST00000373210.3	argonaute RISC catalytic component 4	96	1	1	0	0	0	0	0	0	0	-0.32	-0.32	0.48	2005, 2007, 2009, 2011
MAGT1	ENST00000358075.6	magnesium transporter 1	937	1	0	0	1	1	0	0	1	0	-0.32	-0.38	0.61
CNTNAP2	ENST00000361727.3	contactin associated protein-like 2	29	1	1	0	0	0	0	0	0	1	-0.32	-0.35	0.78	2005, 2007, 2009, 2011
RASGRP4	ENST00000586305.1	RAS guanyl releasing protein 4	5	1	0	1	0	0	0	0	0	0	-0.32	-0.32	0.59	2011
F2RL2	ENST00000296641.4	coagulation factor II (thrombin) receptor-like 2	5	1	1	0	0	0	0	0	0	1	-0.32	-0.32	0.15	2005, 2007, 2009, 2011
PIP5K1A	ENST00000368890.4	phosphatidylinositol-4-phosphate 5-kinase, type I, alpha	3762	1	1	0	0	0	0	0	0	0	-0.32	-0.32	0.41	2005, 2007, 2009, 2011
GOLPH3L	ENST00000271732.3	golgi phosphoprotein 3-like	274	1	1	0	0	0	0	0	0	0	-0.32	-0.6	0.67	2009, 2011
KIAA1045	ENST00000242315.3	KIAA1045	42	1	1	0	0	0	0	0	0	1	-0.32	-0.34	0.82	2009, 2011
C12orf73	ENST00000547975.1	chromosome 12 open reading frame 73	1060	1	0	0	1	0	0	0	0	0	-0.32	-0.35	0.55
ADIPOR2	ENST00000357103.4	adiponectin receptor 2	138	1	0	1	0	0	0	0	0	0	-0.32	-0.35	0.51	2011
SVOP	ENST00000299134.5	SV2 related protein homolog (rat)	8	1	0	1	0	0	0	0	0	0	-0.32	-0.32	0.8	2007, 2009, 2011
PPP1R10	ENST00000376511.2	protein phosphatase 1, regulatory subunit 10	893	1	0	1	0	0	0	0	0	0	-0.32	-0.33	0.69	2011
TANC2	ENST00000424789.2	tetratricopeptide repeat, ankyrin repeat and coiled-coil containing 2	155	1	1	0	0	0	0	0	0	1	-0.32	-0.32	0.88	2009, 2011
MYOCD	ENST00000425538.1	myocardin	62	1	0	1	0	0	0	0	0	1	-0.32	-0.32	0.43
POU2F1	ENST00000367866.2	POU class 2 homeobox 1	83	1	0	1	0	1	0	0	1	1	-0.32	-0.33	0.74	2011
ITGB8	ENST00000222573.4	integrin, beta 8	17	1	0	0	1	0	0	0	0	0	-0.32	-0.32	0.68	2009, 2011
TOX	ENST00000361421.1	thymocyte selection-associated high mobility group box	139	1	0	0	1	0	0	0	0	1	-0.32	-0.32	0.65	2009, 2011
B4GALT2	ENST00000434555.2	UDP-Gal:betaGlcNAc beta 1,4- galactosyltransferase, polypeptide 2	440	1	0	1	0	0	0	0	0	0	-0.31	-0.31	0.65	2007, 2009, 2011
TMEM164	ENST00000372073.1	transmembrane protein 164	711	1	1	0	0	1	0	1	0	1	-0.31	-0.35	0.89	2011
TOB2	ENST00000327492.3	transducer of ERBB2, 2	71	1	1	0	0	2	0	2	0	0	-0.31	-0.42	0.56	2005, 2007, 2009, 2011
LRRC7	ENST00000310961.5	leucine rich repeat containing 7	18	1	0	1	0	0	0	0	0	0	-0.31	-0.31	0.71	2009, 2011
NFE2L1	ENST00000585291.1	nuclear factor, erythroid 2-like 1	1605	1	0	1	0	1	0	0	1	1	-0.31	-0.41	0.79	2005, 2007, 2009, 2011
RNF44	ENST00000274811.4	ring finger protein 44	1623	1	0	0	1	1	1	0	0	0	-0.31	-0.31	0.72	2005, 2007, 2009, 2011
TAF4B	ENST00000269142.5	TAF4b RNA polymerase II, TATA box binding protein (TBP)-associated factor, 105kDa	52	1	0	0	1	0	0	0	0	0	-0.31	-0.31	0.75	2009, 2011
STX17	ENST00000259400.6	syntaxin 17	510	2	1	0	1	0	0	0	0	1	-0.31	-0.6	0.77	2005, 2007, 2009, 2011
AP1B1	ENST00000357586.2	adaptor-related protein complex 1, beta 1 subunit	646	1	0	1	0	1	1	0	0	0	-0.31	-0.31	0.53
RALY	ENST00000375114.3	RALY heterogeneous nuclear ribonucleoprotein	1489	1	0	1	0	2	0	1	1	2	-0.31	-0.42	0.69
CHD1	ENST00000284049.3	chromodomain helicase DNA binding protein 1	35	1	0	1	0	0	0	0	0	0	-0.31	-0.31	0.79	2009, 2011
SEMA4B	ENST00000411539.2	sema domain, immunoglobulin domain (Ig), transmembrane domain (TM) and short cytoplasmic domain, (semaphorin) 4B	3850	1	0	1	0	0	0	0	0	0	-0.31	-0.31	0.67	2007, 2009, 2011
SLCO3A1	ENST00000318445.6	solute carrier organic anion transporter family, member 3A1	133	1	1	0	0	0	0	0	0	0	-0.31	-0.31	0.78	2005, 2007, 2011
ARSJ	ENST00000315366.7	arylsulfatase family, member J	386	1	0	1	0	0	0	0	0	0	-0.3	-0.3	0.62	2009
MSANTD3-TMEFF1	ENST00000502978.1	MSANTD3-TMEFF1 readthrough	234	1	0	1	0	0	0	0	0	0	-0.3	-0.3	0.5
DNAJB1	ENST00000254322.2	DnaJ (Hsp40) homolog, subfamily B, member 1	29	1	1	0	0	0	0	0	0	1	-0.3	-0.54	0.78	2009, 2011
SMTNL2	ENST00000338859.4	smoothelin-like 2	23	1	1	0	0	2	1	1	0	0	-0.3	-0.76	0.74
ALCAM	ENST00000306107.5	activated leukocyte cell adhesion molecule	371	1	0	1	0	0	0	0	0	0	-0.3	-0.3	0.58	2007, 2011
NAA50	ENST00000240922.3	N(alpha)-acetyltransferase 50, NatE catalytic subunit	260	1	0	1	0	2	0	1	1	0	-0.3	-0.74	0.78	2007, 2009, 2011
CTDSP2	ENST00000398073.2	CTD (carboxy-terminal domain, RNA polymerase II, polypeptide A) small phosphatase 2	991	1	0	1	0	0	0	0	0	0	-0.3	-0.33	0.7	2009, 2011
MGAT5B	ENST00000428789.2	mannosyl (alpha-1,6-)-glycoprotein beta-1,6-N-acetyl-glucosaminyltransferase, isozyme B	85	1	1	0	0	0	0	0	0	0	-0.3	-0.3	0.36	2005, 2007, 2009, 2011
MBD6	ENST00000355673.3	methyl-CpG binding domain protein 6	24	1	0	1	0	0	0	0	0	0	-0.3	-0.3	0.51	2009, 2011
SIPA1	ENST00000534313.1	signal-induced proliferation-associated 1	424	1	0	1	0	1	0	0	1	0	-0.3	-0.34	0.71	2009, 2011
TMEFF1	ENST00000374879.4	transmembrane protein with EGF-like and two follistatin-like domains 1	234	1	0	1	0	0	0	0	0	0	-0.3	-0.3	0.5
TMOD2	ENST00000249700.4	tropomodulin 2 (neuronal)	117	1	0	1	0	1	0	1	0	1	-0.3	-0.35	0.47	2011
C3orf70	ENST00000335012.2	chromosome 3 open reading frame 70	19	1	0	0	1	1	1	0	0	1	-0.3	-0.35	0.71	2007, 2009, 2011
CNTNAP1	ENST00000264638.4	contactin associated protein 1	821	1	0	1	0	0	0	0	0	1	-0.3	-0.3	0.65	2005, 2007, 2009, 2011
SNX12	ENST00000374274.3	sorting nexin 12	849	1	1	0	0	0	0	0	0	1	-0.3	-0.3	0.29
FOSB	ENST00000592811.1	FBJ murine osteosarcoma viral oncogene homolog B	11	1	1	0	0	0	0	0	0	0	-0.3	-0.3	0.24	2009, 2011
OXSR1	ENST00000311806.3	oxidative stress responsive 1	1790	1	0	0	1	0	0	0	0	1	-0.3	-0.3	0.74	2005, 2007, 2009, 2011
HNF4G	ENST00000396423.2	hepatocyte nuclear factor 4, gamma	5	1	0	0	1	0	0	0	0	2	-0.3	-0.3	0.69	2009, 2011
VWA5B2	ENST00000426955.2	von Willebrand factor A domain containing 5B2	14	1	0	1	0	0	0	0	0	0	-0.3	-0.3	0.57	2011
KLC2	ENST00000394065.2	kinesin light chain 2	11832	1	0	1	0	1	0	0	1	0	-0.3	-0.3	0.51	2011
JHDM1D	ENST00000397560.2	jumonji C domain containing histone demethylase 1 homolog D (S. cerevisiae)	470	1	0	1	0	0	0	0	0	0	-0.29	-0.29	0.8	2009, 2011
MCIDAS	ENST00000513312.1	multiciliate differentiation and DNA synthesis associated cell cycle protein	45	1	0	1	0	0	0	0	0	0	-0.29	-0.29	0.62	2011
PTPRM	ENST00000332175.8	protein tyrosine phosphatase, receptor type, M	553	1	0	1	0	0	0	0	0	0	-0.29	-0.29	0.7	2005, 2007, 2009, 2011
PPP1R16B	ENST00000299824.1	protein phosphatase 1, regulatory subunit 16B	16	1	1	0	0	1	0	1	0	1	-0.29	-0.29	0.75	2005, 2007, 2009, 2011
CAPN5	ENST00000531028.1	calpain 5	89	1	0	0	1	0	0	0	0	0	-0.29	-0.31	0.58	2011
FKBP9	ENST00000242209.4	FK506 binding protein 9, 63 kDa	43	1	1	0	0	0	0	0	0	0	-0.29	-0.29	0.58
TRAFD1	ENST00000257604.5	TRAF-type zinc finger domain containing 1	3418	1	0	1	0	1	0	1	0	0	-0.29	-0.29	0.45
ELMSAN1	ENST00000394071.2	ELM2 and Myb/SANT-like domain containing 1	15	1	0	1	0	0	0	0	0	1	-0.29	-0.29	0.79	2007, 2009, 2011
ZDHHC23	ENST00000330212.3	zinc finger, DHHC-type containing 23	10	1	1	0	0	0	0	0	0	0	-0.29	-0.4	0.88	2005, 2007, 2009, 2011
SIX3	ENST00000260653.3	SIX homeobox 3	15	1	0	1	0	0	0	0	0	0	-0.29	-0.34	0.72	2011
SHANK3	ENST00000414786.2	SH3 and multiple ankyrin repeat domains 3	5	1	1	0	0	1	0	0	1	0	-0.29	-0.29	0.87
FRMD4A	ENST00000358621.4	FERM domain containing 4A	192	1	0	1	0	0	0	0	0	1	-0.29	-0.29	0.71	2005, 2007, 2009, 2011
FAT3	ENST00000298047.6	FAT atypical cadherin 3	30	1	0	0	1	2	0	1	1	0	-0.29	-0.47	0.85	2009, 2011
FNDC8	ENST00000158009.5	fibronectin type III domain containing 8	5	1	0	1	0	0	0	0	0	0	-0.29	-0.29	0.55	2003, 2007, 2009, 2011
DAGLA	ENST00000257215.5	diacylglycerol lipase, alpha	1262	1	0	1	0	1	0	1	0	1	-0.29	-0.29	0.5
PPM1L	ENST00000498165.1	protein phosphatase, Mg2+/Mn2+ dependent, 1L	59	1	1	0	0	1	0	1	0	2	-0.29	-0.45	0.88
JAG1	ENST00000254958.5	jagged 1	421	1	0	1	0	0	0	0	0	0	-0.29	-0.3	0.73	2005, 2007, 2009, 2011
TSPAN14	ENST00000429989.3	tetraspanin 14	239	1	0	0	1	2	0	1	1	1	-0.29	-0.64	0.72	2011
SPCS2	ENST00000263672.6	signal peptidase complex subunit 2 homolog (S. cerevisiae)	28	1	0	0	1	0	0	0	0	0	-0.29	-0.29	0.71	2005, 2007, 2009, 2011
ARHGAP44	ENST00000262444.9	Rho GTPase activating protein 44	22	1	1	0	0	0	0	0	0	0	-0.28	-0.28	0.26	2011
TM9SF3	ENST00000371142.4	transmembrane 9 superfamily member 3	1030	1	0	0	1	0	0	0	0	0	-0.28	-0.29	0.68	2007, 2011
IGFBP3	ENST00000381086.5	insulin-like growth factor binding protein 3	1857	1	0	0	1	0	0	0	0	0	-0.28	-0.28	0.65	2005, 2007, 2009, 2011
SUPT6H	ENST00000314616.6	suppressor of Ty 6 homolog (S. cerevisiae)	405	1	0	1	0	1	0	1	0	1	-0.28	-0.33	0.71
CDKN1C	ENST00000414822.3	cyclin-dependent kinase inhibitor 1C (p57, Kip2)	328	1	0	1	0	0	0	0	0	0	-0.28	-0.3	0.69	2011
SEMA4F	ENST00000357877.2	sema domain, immunoglobulin domain (Ig), transmembrane domain (TM) and short cytoplasmic domain, (semaphorin) 4F	32	2	1	1	0	1	0	1	0	0	-0.28	-0.66	0.97	2007, 2009, 2011
PPM1A	ENST00000395076.4	protein phosphatase, Mg2+/Mn2+ dependent, 1A	412	1	1	0	0	3	1	1	1	0	-0.28	-0.9	0.82	2011
RTF1	ENST00000389629.4	Rtf1, Paf1/RNA polymerase II complex component, homolog (S. cerevisiae)	1869	1	0	0	1	0	0	0	0	2	-0.28	-0.31	0.71	2007, 2009, 2011
TRIM67	ENST00000444294.3	tripartite motif containing 67	41	1	1	0	0	1	1	0	0	1	-0.28	-0.53	0.89	2009, 2011
ARID4A	ENST00000431317.2	AT rich interactive domain 4A (RBP1-like)	33	1	0	0	1	0	0	0	0	1	-0.28	-0.28	0.67	2005, 2007, 2009, 2011
SYT9	ENST00000318881.6	synaptotagmin IX	5	1	0	1	0	0	0	0	0	0	-0.28	-0.28	0.62	2009, 2011
ANP32B	ENST00000339399.4	acidic (leucine-rich) nuclear phosphoprotein 32 family, member B	1003	1	0	0	1	1	0	1	0	0	-0.28	-0.38	0.77	2005, 2007
INPP5K	ENST00000421807.2	inositol polyphosphate-5-phosphatase K	265	1	0	1	0	0	0	0	0	0	-0.28	-0.28	0.6	2005, 2007, 2009
PRKACB	ENST00000370689.2	protein kinase, cAMP-dependent, catalytic, beta	344	1	0	0	1	0	0	0	0	1	-0.28	-0.28	0.64	2005, 2007
ANKS1A	ENST00000360359.3	ankyrin repeat and sterile alpha motif domain containing 1A	220	1	0	0	1	2	1	1	0	2	-0.28	-0.28	0.65	2011
SLC6A17	ENST00000331565.4	solute carrier family 6 (neutral amino acid transporter), member 17	5	1	0	1	0	0	0	0	0	0	-0.28	-0.28	0.55	2009, 2011
PKP4	ENST00000389757.3	plakophilin 4	373	1	1	0	0	0	0	0	0	1	-0.28	-0.57	0.89	2005, 2007, 2009, 2011
STAC2	ENST00000333461.5	SH3 and cysteine rich domain 2	123	1	0	1	0	0	0	0	0	0	-0.28	-0.28	0.76	2005, 2007, 2009, 2011
SLC4A7	ENST00000295736.5	solute carrier family 4, sodium bicarbonate cotransporter, member 7	146	1	1	0	0	0	0	0	0	1	-0.27	-0.32	0.27	2005, 2007, 2009, 2011
PDE7A	ENST00000401827.3	phosphodiesterase 7A	84	1	0	0	1	0	0	0	0	1	-0.27	-0.27	0.67
PLOD1	ENST00000196061.4	procollagen-lysine, 2-oxoglutarate 5-dioxygenase 1	5056	1	0	1	0	0	0	0	0	0	-0.27	-0.27	0.56	2005, 2007, 2009, 2011
PTPN4	ENST00000263708.2	protein tyrosine phosphatase, non-receptor type 4 (megakaryocyte)	215	1	0	1	0	1	0	1	0	0	-0.27	-0.49	0.79
WDR91	ENST00000344400.5	WD repeat domain 91	46	1	1	0	0	0	0	0	0	1	-0.27	-0.27	< 0.1
SLC27A4	ENST00000300456.4	solute carrier family 27 (fatty acid transporter), member 4	523	1	0	0	1	2	0	1	1	0	-0.27	-0.35	0.74	2005, 2007, 2011
PAG1	ENST00000220597.4	phosphoprotein associated with glycosphingolipid microdomains 1	53	1	0	0	1	0	0	0	0	1	-0.27	-0.28	0.61	2011
KCNH7	ENST00000332142.5	potassium voltage-gated channel, subfamily H (eag-related), member 7	5	1	0	0	1	0	0	0	0	0	-0.27	-0.27	0.68	2007, 2009, 2011
WSCD2	ENST00000332082.4	WSC domain containing 2	5	1	0	1	0	0	0	0	0	0	-0.27	-0.27	0.63	2005, 2007, 2009, 2011
SHOC2	ENST00000369452.4	soc-2 suppressor of clear homolog (C. elegans)	437	1	0	0	1	0	0	0	0	0	-0.27	-0.27	0.62
SLC44A2	ENST00000586078.1	solute carrier family 44 (choline transporter), member 2	720	1	0	1	0	0	0	0	0	0	-0.27	-0.27	0.71	2007, 2009, 2011
MTUS1	ENST00000381869.3	microtubule associated tumor suppressor 1	215	1	1	0	0	0	0	0	0	0	-0.27	-0.27	0.48	2009, 2011
MCTP1	ENST00000515393.1	multiple C2 domains, transmembrane 1	81	1	0	0	1	0	0	0	0	0	-0.27	-0.3	0.74
GHDC	ENST00000414034.3	GH3 domain containing	17	1	0	1	0	0	0	0	0	0	-0.27	-0.27	ORF
TAF5	ENST00000369839.3	TAF5 RNA polymerase II, TATA box binding protein (TBP)-associated factor, 100kDa	105	1	1	0	0	0	0	0	0	0	-0.27	-0.52	0.65	2005, 2007, 2009, 2011
SLC2A13	ENST00000280871.4	solute carrier family 2 (facilitated glucose transporter), member 13	47	1	0	1	0	0	0	0	0	0	-0.27	-0.27	0.76	2005, 2007, 2009, 2011
ACSL1	ENST00000454703.2	acyl-CoA synthetase long-chain family member 1	121	1	0	1	0	0	0	0	0	0	-0.27	-0.31	0.59	2005, 2007, 2009, 2011
ZBTB46	ENST00000245663.4	zinc finger and BTB domain containing 46	71	1	1	0	0	1	0	1	0	0	-0.27	-0.27	0.78	2011
SLC5A3	ENST00000608209.1	sodium/myo-inositol cotransporter	24	1	1	0	0	0	0	0	0	0	-0.27	-0.27	0.78	2011
RELN	ENST00000428762.1	reelin	252	1	0	0	1	0	0	0	0	0	-0.27	-0.27	0.6	2005, 2007, 2011
PAN3	ENST00000282391.5	PAN3 poly(A) specific ribonuclease subunit homolog (S. cerevisiae)	361	1	0	0	1	0	0	0	0	0	-0.27	-0.27	0.62	2005, 2007
FAM133A	ENST00000538690.1	family with sequence similarity 133, member A	14	1	0	0	1	0	0	0	0	0	-0.27	-0.27	0.73	2009
FAM131B	ENST00000443739.2	family with sequence similarity 131, member B	5	1	1	0	0	2	0	2	0	0	-0.27	-0.27	0.14
PDSS1	ENST00000376203.5	prenyl (decaprenyl) diphosphate synthase, subunit 1	41	1	0	0	1	0	0	0	0	0	-0.26	-0.26	ORF
PHF19	ENST00000373896.3	PHD finger protein 19	490	1	0	0	1	2	1	0	1	0	-0.26	-0.49	0.68	2005, 2007, 2009, 2011
ZNF579	ENST00000325421.4	zinc finger protein 579	1080	1	0	0	1	1	0	1	0	1	-0.26	-0.41	0.71	2005, 2007
BMP8B	ENST00000372827.3	bone morphogenetic protein 8b	88	1	1	0	0	0	0	0	0	0	-0.26	-0.26	0.16	2011
ESRRA	ENST00000405666.1	estrogen-related receptor alpha	18	1	0	1	0	0	0	0	0	0	-0.26	-0.26	0.51	2005, 2007, 2009, 2011
PDE4B	ENST00000371045.5	phosphodiesterase 4B, cAMP-specific	127	1	0	1	0	0	0	0	0	0	-0.26	-0.26	0.61	2009, 2011
ST8SIA3	ENST00000324000.3	ST8 alpha-N-acetyl-neuraminide alpha-2,8-sialyltransferase 3	5	1	0	1	0	0	0	0	0	1	-0.26	-0.26	0.67	2009, 2011
KMT2D	ENST00000301067.7	lysine (K)-specific methyltransferase 2D	78	1	0	1	0	0	0	0	0	1	-0.26	-0.26	0.57	2007, 2009, 2011
CDH4	ENST00000360469.5	cadherin 4, type 1, R-cadherin (retinal)	33	1	1	0	0	0	0	0	0	1	-0.26	-0.26	0.56
PARP15	ENST00000483793.1	poly (ADP-ribose) polymerase family, member 15	5	1	1	0	0	0	0	0	0	0	-0.26	-0.26	0.1
TNRC18	ENST00000399537.4	trinucleotide repeat containing 18	5	1	1	0	0	0	0	0	0	0	-0.26	-0.26	0.76	2009, 2011
MYH9	ENST00000216181.5	myosin, heavy chain 9, non-muscle	1317	1	0	1	0	0	0	0	0	0	-0.26	-0.3	0.79	2009, 2011
SLC4A5	ENST00000423644.1	solute carrier family 4 (sodium bicarbonate cotransporter), member 5	6	1	0	0	1	0	0	0	0	0	-0.26	-0.26	0.57
CTTNBP2NL	ENST00000271277.6	CTTNBP2 N-terminal like	182	1	0	0	1	0	0	0	0	0	-0.26	-0.26	0.55	2011
ZIC5	ENST00000267294.4	Zic family member 5	263	1	0	1	0	0	0	0	0	1	-0.26	-0.26	0.47	2007, 2011
TNKS	ENST00000310430.6	tankyrase, TRF1-interacting ankyrin-related ADP-ribose polymerase	943	1	0	0	1	2	0	1	1	0	-0.26	-0.28	0.54	2009, 2011
UNC45A	ENST00000394275.2	unc-45 homolog A (C. elegans)	2910	1	0	1	0	0	0	0	0	0	-0.26	-0.26	0.47
AGAP2	ENST00000257897.3	ArfGAP with GTPase domain, ankyrin repeat and PH domain 2	12	1	0	1	0	0	0	0	0	0	-0.26	-0.26	0.68	2009, 2011
HK1	ENST00000359426.6	hexokinase 1	620	1	0	1	0	1	0	1	0	1	-0.26	-0.26	0.58	2011
LONRF3	ENST00000304778.7	LON peptidase N-terminal domain and ring finger 3	36	1	0	1	0	1	0	1	0	1	-0.25	-0.42	0.64
FOXG1	ENST00000382535.3	forkhead box G1	40	1	0	1	0	0	0	0	0	0	-0.25	-0.25	0.68	2005, 2007, 2009, 2011
MLLT1	ENST00000252674.7	myeloid/lymphoid or mixed-lineage leukemia (trithorax homolog, Drosophila); translocated to, 1	33	1	0	1	0	1	0	1	0	0	-0.25	-0.34	0.86	2009, 2011
OTUD3	ENST00000375120.3	OTU domain containing 3	438	1	0	1	0	1	1	0	0	0	-0.25	-0.27	0.48	2011
PDCD4	ENST00000280154.7	programmed cell death 4 (neoplastic transformation inhibitor)	612	1	0	0	1	1	0	0	1	0	-0.25	-0.45	0.75	2009, 2011
CNOT6L	ENST00000504123.1	CCR4-NOT transcription complex, subunit 6-like	23	1	0	1	0	1	0	1	0	0	-0.25	-0.34	0.72	2007, 2009, 2011
RET	ENST00000355710.3	ret proto-oncogene	5	1	0	1	0	0	0	0	0	0	-0.25	-0.25	0.58	2011
SEMA5B	ENST00000195173.4	sema domain, seven thrombospondin repeats (type 1 and type 1-like), transmembrane domain (TM) and short cytoplasmic domain, (semaphorin) 5B	15	1	1	0	0	0	0	0	0	0	-0.25	-0.25	ORF
RNF34	ENST00000361234.5	ring finger protein 34, E3 ubiquitin protein ligase	533	1	0	0	1	0	0	0	0	0	-0.25	-0.26	0.72	2011
TBC1D13	ENST00000372648.5	TBC1 domain family, member 13	2204	1	0	1	0	1	0	1	0	1	-0.25	-0.25	0.67	2011
FOXP2	ENST00000408937.3	forkhead box P2	169	1	0	0	1	0	0	0	0	0	-0.25	-0.25	0.69	2009, 2011
TMEM104	ENST00000335464.5	transmembrane protein 104	657	1	1	0	0	1	0	1	0	0	-0.25	-0.26	0.28	2009, 2011
PRPF38B	ENST00000370025.4	pre-mRNA processing factor 38B	724	1	0	0	1	0	0	0	0	0	-0.25	-0.26	0.76
SRR	ENST00000344595.5	serine racemase	95	1	0	0	1	0	0	0	0	0	-0.25	-0.25	ORF
PURB	ENST00000395699.2	purine-rich element binding protein B	497	1	0	1	0	2	1	0	1	0	-0.25	-0.61	0.58	2005, 2007, 2009, 2011
GORASP2	ENST00000234160.4	golgi reassembly stacking protein 2, 55kDa	1944	1	0	1	0	0	0	0	0	0	-0.25	-0.25	0.52	2009
SCN1A	ENST00000423058.2	sodium channel, voltage-gated, type I, alpha subunit	21	1	0	0	1	0	0	0	0	1	-0.25	-0.25	0.76	2011
LHX9	ENST00000367390.3	LIM homeobox 9	40	1	0	1	0	0	0	0	0	0	-0.25	-0.25	0.71
CDC25A	ENST00000302506.3	cell division cycle 25A	5	1	0	0	1	0	0	0	0	1	-0.25	-0.25	0.67	2005, 2007, 2009, 2011
RAP1GAP	ENST00000290101.4	RAP1 GTPase activating protein	396	1	0	1	0	0	0	0	0	0	-0.25	-0.25	0.59	2011
SEMA4C	ENST00000305476.5	sema domain, immunoglobulin domain (Ig), transmembrane domain (TM) and short cytoplasmic domain, (semaphorin) 4C	31	1	1	0	0	1	0	1	0	1	-0.25	-0.25	0.81	2005, 2007, 2009, 2011
TP73	ENST00000378280.1	tumor protein p73	831	1	0	0	1	1	0	1	0	1	-0.25	-0.25	0.74	2011
ZC3H4	ENST00000253048.5	zinc finger CCCH-type containing 4	182	1	0	0	1	0	0	0	0	0	-0.25	-0.26	0.76	2007, 2009, 2011
TANGO2	ENST00000434570.2	transport and golgi organization 2 homolog (Drosophila)	119	1	0	1	0	1	0	1	0	0	-0.25	-0.27	0.64
GPR64	ENST00000379873.2	G protein-coupled receptor 64	175	1	0	1	0	1*	0	0	0	0	-0.25	-0.25	0.57	2005, 2007, 2009
ATG9A	ENST00000396761.2	autophagy related 9A	50	1	0	0	1	0	0	0	0	0	-0.24	-0.24	0.6	2007, 2009, 2011
SP2	ENST00000376741.4	Sp2 transcription factor	779	1	0	1	0	1	0	1	0	1	-0.24	-0.39	0.74	2005, 2007, 2011
KCNQ3	ENST00000388996.4	potassium voltage-gated channel, KQT-like subfamily, member 3	5	1	0	1	0	1	0	1	0	0	-0.24	-0.24	0.74	2011
GABBR2	ENST00000259455.2	gamma-aminobutyric acid (GABA) B receptor, 2	214	1	0	0	1	0	0	0	0	1	-0.24	-0.25	0.72	2009, 2011
KLF7	ENST00000423015.1	Kruppel-like factor 7 (ubiquitous)	737	1	0	0	1	0	0	0	0	2	-0.24	-0.25	0.66
LHX2	ENST00000373615.4	LIM homeobox 2	326	1	0	0	1	0	0	0	0	0	-0.24	-0.24	0.64	2005, 2007
COPS7B	ENST00000373608.3	COP9 signalosome subunit 7B	331	1	0	1	0	0	0	0	0	2	-0.24	-0.27	0.63	2005, 2007, 2009, 2011
PGRMC2	ENST00000296425.5	progesterone receptor membrane component 2	2089	1	0	0	1	0	0	0	0	0	-0.24	-0.28	0.72	2007, 2009, 2011
PPP3R1	ENST00000234310.3	protein phosphatase 3, regulatory subunit B, alpha	117	1	0	0	1	1	0	0	1	0	-0.24	-0.35	0.61
GLRA3	ENST00000274093.3	glycine receptor, alpha 3	5	1	0	0	1	0	0	0	0	0	-0.24	-0.24	0.71	2009, 2011
NMT2	ENST00000378165.4	N-myristoyltransferase 2	318	1	0	0	1	0	0	0	0	0	-0.24	-0.24	0.65	2009, 2011
FAM81A	ENST00000288228.5	family with sequence similarity 81, member A	53	1	0	0	1	0	0	0	0	0	-0.24	-0.24	0.57
CDC37	ENST00000222005.2	cell division cycle 37	3905	1	0	1	0	0	0	0	0	0	-0.24	-0.24	0.49
KCNN3	ENST00000271915.4	potassium intermediate/small conductance calcium-activated channel, subfamily N, member 3	5	1	1	0	0	1	0	0	1	2	-0.23	-0.23	0.39	2011
CREB5	ENST00000357727.2	cAMP responsive element binding protein 5	54	1	1	0	0	1	0	1	0	0	-0.23	-0.41	0.26	2005, 2007, 2009, 2011
SLC12A2	ENST00000262461.2	solute carrier family 12 (sodium/potassium/chloride transporter), member 2	655	1	0	0	1	0	0	0	0	0	-0.23	-0.25	0.58	2005, 2007, 2009, 2011
POU3F3	ENST00000361360.2	POU class 3 homeobox 3	461	1	0	0	1	0	0	0	0	0	-0.23	-0.23	0.62
NCOA1	ENST00000405141.1	nuclear receptor coactivator 1	200	1	1	0	0	0	0	0	0	1	-0.23	-0.47	0.61	2009, 2011
CAMSAP1	ENST00000389532.4	calmodulin regulated spectrin-associated protein 1	966	1	0	0	1	0	0	0	0	0	-0.23	-0.23	0.76	2005, 2007, 2009, 2011
CCDC88A	ENST00000336838.6	coiled-coil domain containing 88A	141	1	0	0	1	0	0	0	0	0	-0.23	-0.23	0.56	2011
NPNT	ENST00000379987.2	nephronectin	518	1	0	0	1	0	0	0	0	0	-0.23	-0.23	0.72	2009
BAZ2A	ENST00000379441.3	bromodomain adjacent to zinc finger domain, 2A	48	1	0	1	0	1	0	1	0	0	-0.23	-0.33	0.69	2005, 2007, 2009, 2011
CHMP7	ENST00000313219.7	charged multivesicular body protein 7	124	1	1	0	0	0	0	0	0	0	-0.23	-0.32	0.23	2007, 2011
INHBB	ENST00000295228.3	inhibin, beta B	75	1	0	0	1	0	0	0	0	0	-0.23	-0.23	0.67	2005, 2007, 2009, 2011
SOGA2	ENST00000359865.3	SOGA family member 2	47	1	0	1	0	0	0	0	0	1	-0.23	-0.23	< 0.1
CBFB	ENST00000290858.6	core-binding factor, beta subunit	3904	1	0	0	1	0	0	0	0	0	-0.23	-0.24	0.54
JMJD1C	ENST00000399251.1	jumonji domain containing 1C	60	1	0	0	1	0	0	0	0	0	-0.23	-0.27	0.69	2005, 2007, 2009, 2011
SPRY3	ENST00000302805.2	sprouty homolog 3 (Drosophila)	5	1	1	0	0	0	0	0	0	2	-0.23	-0.23	0.88	2005, 2007, 2009, 2011
C22orf23	ENST00000403305.1	chromosome 22 open reading frame 23	6	1	0	1	0	0	0	0	0	0	-0.23	-0.23	0.57
KITLG	ENST00000228280.5	KIT ligand	100	1	1	0	0	1	0	0	1	0	-0.23	-0.61	0.71	2005, 2007, 2009, 2011
MGAT4A	ENST00000264968.3	mannosyl (alpha-1,3-)-glycoprotein beta-1,4-N-acetylglucosaminyltransferase, isozyme A	223	2	2	0	0	0	0	0	0	0	-0.23	-0.67	0.97	2007, 2009, 2011
NAPEPLD	ENST00000417955.1	N-acyl phosphatidylethanolamine phospholipase D	13	1	0	1	0	1	0	1	0	0	-0.23	-0.49	0.56	2009, 2011
CCND1	ENST00000227507.2	cyclin D1	4687	1	0	0	1	0	0	0	0	0	-0.23	-0.24	0.57	2005, 2007, 2009, 2011
ZNF207	ENST00000394670.4	zinc finger protein 207	839	1	0	1	0	0	0	0	0	1	-0.23	-0.26	0.79	2005, 2007
CLOCK	ENST00000309964.4	clock circadian regulator	86	1	1	0	0	1	0	1	0	0	-0.22	-0.24	0.4	2009, 2011
SATB1	ENST00000338745.6	SATB homeobox 1	312	1	0	1	0	0	0	0	0	1	-0.22	-0.25	0.79	2005, 2007, 2009, 2011
GPC6	ENST00000377047.4	glypican 6	410	1	0	1	0	0	0	0	0	0	-0.22	-0.24	0.45
MRAS	ENST00000289104.4	muscle RAS oncogene homolog	181	1	0	1	0	0	0	0	0	0	-0.22	-0.25	0.53
RORA	ENST00000335670.6	RAR-related orphan receptor A	102	1	0	1	0	0	0	0	0	1	-0.22	-0.26	0.66	2011
DBNL	ENST00000494774.1	drebrin-like	1802	1	0	0	1	2	2	0	0	2	-0.22	-0.38	0.76
SNX30	ENST00000374232.3	sorting nexin family member 30	33	1	0	0	1	0	0	0	0	1	-0.22	-0.26	0.65	2009, 2011
PGF	ENST00000555567.1	placental growth factor	1745	1	0	0	1	0	0	0	0	0	-0.22	-0.22	0.54	2005, 2007, 2011
SNAP25	ENST00000254976.2	synaptosomal-associated protein, 25kDa	54	1	0	0	1	3	1	2	0	1	-0.22	-0.74	0.77
ERN1	ENST00000433197.3	endoplasmic reticulum to nucleus signaling 1	182	1	0	0	1	0	0	0	0	0	-0.22	-0.22	0.68
CACNB1	ENST00000394303.3	calcium channel, voltage-dependent, beta 1 subunit	81	1	0	1	0	0	0	0	0	0	-0.22	-0.22	0.61	2005, 2007, 2009, 2011
RARB	ENST00000437042.2	retinoic acid receptor, beta	48	1	0	0	1	0	0	0	0	0	-0.22	-0.22	0.59	2005, 2007, 2011
PODXL	ENST00000541194.1	podocalyxin-like	2928	1	1	0	0	0	0	0	0	0	-0.22	-0.22	0.26	2005, 2007, 2009, 2011
PGAP2	ENST00000396993.4	post-GPI attachment to proteins 2	595	1	0	1	0	0	0	0	0	0	-0.22	-0.22	0.5	2009, 2011
TCF12	ENST00000267811.5	transcription factor 12	101	1	0	1	0	0	0	0	0	0	-0.22	-0.27	0.67	2005, 2007, 2009, 2011
RFX3	ENST00000382004.3	regulatory factor X, 3 (influences HLA class II expression)	37	1	1	0	0	0	0	0	0	3	-0.22	-0.35	0.82
WTAP	ENST00000358372.4	Wilms tumor 1 associated protein	286	1	0	0	1	0	0	0	0	0	-0.22	-0.22	0.58	2011
AL163636.6	ENST00000553909.1	Homo sapiens ribonuclease, RNase A family, 4 (RNASE4), transcript variant 4, mRNA.	103	1	0	0	1	0	0	0	0	0	-0.21	-0.21	ORF
FAM126B	ENST00000418596.3	family with sequence similarity 126, member B	132	1	0	1	0	0	0	0	0	0	-0.21	-0.22	0.71	2007, 2011
AFF4	ENST00000265343.5	AF4/FMR2 family, member 4	2755	1	0	0	1	0	0	0	0	0	-0.21	-0.21	0.75	2007, 2009, 2011
ARID4B	ENST00000349213.3	AT rich interactive domain 4B (RBP1-like)	940	1	0	1	0	0	0	0	0	0	-0.21	-0.21	0.64	2005, 2007, 2011
DCAF7	ENST00000310827.4	DDB1 and CUL4 associated factor 7	3289	1	0	1	0	0	0	0	0	1	-0.21	-0.21	0.61	2009, 2011
NRN1	ENST00000244766.2	neuritin 1	45	1	0	1	0	0	0	0	0	0	-0.21	-0.48	0.66	2009, 2011
C2CD4A	ENST00000355522.5	C2 calcium-dependent domain containing 4A	23	1	1	0	0	0	0	0	0	0	-0.21	-0.41	0.22	2009, 2011
CACNA2D1	ENST00000356860.3	calcium channel, voltage-dependent, alpha 2/delta subunit 1	418	1	0	0	1	0	0	0	0	0	-0.21	-0.24	0.64
SDHC	ENST00000367975.2	succinate dehydrogenase complex, subunit C, integral membrane protein, 15kDa	172	1	0	1	0	0	0	0	0	0	-0.21	-0.21	0.69	2011
ACSL4	ENST00000469796.2	acyl-CoA synthetase long-chain family member 4	229	1	1	0	0	0	0	0	0	0	-0.21	-0.39	0.68	2003, 2005, 2007, 2009, 2011
UBE2G1	ENST00000396981.2	ubiquitin-conjugating enzyme E2G 1	5620	1	0	0	1	0	0	0	0	0	-0.21	-0.25	0.55	2009, 2011
PSD3	ENST00000327040.8	pleckstrin and Sec7 domain containing 3	133	1	0	1	0	0	0	0	0	2	-0.21	-0.4	0.47	2011
HECW2	ENST00000260983.3	HECT, C2 and WW domain containing E3 ubiquitin protein ligase 2	28	1	0	0	1	0	0	0	0	2	-0.2	-0.2	0.71	2005, 2007, 2011
RHOV	ENST00000220507.4	ras homolog family member V	125	1	0	1	0	0	0	0	0	1	-0.2	-0.2	0.61	2011
EVX2	ENST00000308618.4	even-skipped homeobox 2	9	1	0	0	1	0	0	0	0	0	-0.2	-0.2	0.57
CSMD1	ENST00000400186.3	CUB and Sushi multiple domains 1	5	1	0	0	1	0	0	0	0	0	-0.2	-0.2	0.55	2009, 2011
ATXN7	ENST00000295900.6	ataxin 7	264	1	1	0	0	0	0	0	0	0	-0.2	-0.25	0.88	2011
ASB1	ENST00000264607.4	ankyrin repeat and SOCS box containing 1	408	1	1	0	0	2	1	1	0	1	-0.2	-0.49	0.89	2005, 2007, 2009, 2011
GNAI2	ENST00000313601.6	guanine nucleotide binding protein (G protein), alpha inhibiting activity polypeptide 2	27	1	0	0	1	0	0	0	0	0	-0.2	-0.23	0.6	2005, 2007, 2009, 2011
TGFBRAP1	ENST00000393359.2	transforming growth factor, beta receptor associated protein 1	435	1	0	1	0	0	0	0	0	0	-0.2	-0.2	ORF
CTRC	ENST00000375943.2	chymotrypsin C (caldecrin)	5	1	0	0	1	0	0	0	0	0	-0.2	-0.2	ORF
PCDH1	ENST00000503492.1	protocadherin 1	30	1	0	1	0	1	0	1	0	0	-0.2	-0.24	0.46
UBN2	ENST00000473989.3	ubinuclein 2	238	2	1	0	1	1	0	1	0	1	-0.2	-0.25	0.82	2009, 2011
YTHDC1	ENST00000344157.4	YTH domain containing 1	307	1	0	0	1	0	0	0	0	0	-0.2	-0.28	0.76	2007, 2009, 2011
SPEN	ENST00000375759.3	spen homolog, transcriptional regulator (Drosophila)	7	1	1	0	0	0	0	0	0	1	-0.2	-0.2	0.75
THRA	ENST00000450525.2	thyroid hormone receptor, alpha	547	1	0	1	0	1	0	1	0	0	-0.2	-0.2	0.49
ACTR1A	ENST00000487599.1	ARP1 actin-related protein 1 homolog A, centractin alpha (yeast)	190	1	0	1	0	0	0	0	0	1	-0.2	-0.25	0.66	2005, 2007, 2009, 2011
INO80	ENST00000361937.3	INO80 complex subunit	279	1	0	1	0	3	1	1	1	0	-0.2	-0.5	0.67
ADCY5	ENST00000462833.1	adenylate cyclase 5	25	1	0	0	1	1	0	1	0	0	-0.2	-0.24	0.73	2011
BCL11B	ENST00000357195.3	B-cell CLL/lymphoma 11B (zinc finger protein)	73	2	1	0	1	0	0	0	0	0	-0.2	-0.2	0.76	2005, 2007, 2009, 2011
CNOT6	ENST00000393356.1	CCR4-NOT transcription complex, subunit 6	300	1	0	1	0	0	0	0	0	0	-0.19	-0.19	0.66	2005, 2007, 2009, 2011
CTNND1	ENST00000524630.1	catenin (cadherin-associated protein), delta 1	743	1	0	0	1	0	0	0	0	0	-0.19	-0.19	0.68	2009, 2011
C15orf53	ENST00000318792.1	chromosome 15 open reading frame 53	5	1	0	0	1	0	0	0	0	0	-0.19	-0.19	0.6	2005, 2007, 2009, 2011
SYVN1	ENST00000294256.8	synovial apoptosis inhibitor 1, synoviolin	95	1	0	1	0	0	0	0	0	0	-0.19	-0.2	0.61	2005, 2007, 2009, 2011
SBK1	ENST00000341901.4	SH3 domain binding kinase 1	9	1	0	1	0	1	0	1	0	0	-0.19	-0.19	0.81	2007, 2011
ZFHX4	ENST00000521891.2	zinc finger homeobox 4	194	1	1	0	0	0	0	0	0	0	-0.19	-0.19	0.3	2005, 2007, 2009, 2011
GRHL2	ENST00000251808.3	grainyhead-like 2 (Drosophila)	5	1	0	0	1	1	0	0	1	0	-0.19	-0.19	0.71	2009, 2011
IQGAP3	ENST00000361170.2	IQ motif containing GTPase activating protein 3	7	1	0	1	0	0	0	0	0	1	-0.19	-0.19	0.47	2005, 2007
GAB1	ENST00000262995.4	GRB2-associated binding protein 1	26	1	0	1	0	0	0	0	0	0	-0.19	-0.28	0.73	2011
C9orf114	ENST00000361256.5	chromosome 9 open reading frame 114	488	1	1	0	0	0	0	0	0	2	-0.19	-0.19	< 0.1
TFCP2L1	ENST00000263707.5	transcription factor CP2-like 1	36	1	0	0	1	3	0	2	1	1	-0.19	-0.42	0.7	2011
ADAM22	ENST00000398204.4	ADAM metallopeptidase domain 22	115	1	0	1	0	3	0	0	3	0	-0.18	-0.51	0.61	2011
HMGB1	ENST00000399489.1	high mobility group box 1	800	1	0	0	1	1	0	0	1	1	-0.18	-0.5	0.61
ARPC4-TTLL3	ENST00000397256.1	ARPC4-TTLL3 readthrough	10	1	0	1	0	0	0	0	0	1	-0.18	-0.2	< 0.1
CPEB2	ENST00000538197.1	cytoplasmic polyadenylation element binding protein 2	367	1	0	0	1	0	0	0	0	0	-0.18	-0.19	0.66	2005, 2007, 2009, 2011
POFUT1	ENST00000375749.3	protein O-fucosyltransferase 1	647	1	0	1	0	0	0	0	0	0	-0.18	-0.21	0.48	2005, 2007, 2009, 2011
TBC1D25	ENST00000376771.4	TBC1 domain family, member 25	24	1	0	1	0	0	0	0	0	0	-0.18	-0.18	0.61	2007, 2009, 2011
CRHR1	ENST00000398285.3	corticotropin releasing hormone receptor 1	9	1	1	0	0	0	0	0	0	0	-0.18	-0.18	0.43	2005, 2007, 2009, 2011
DOK6	ENST00000382713.5	docking protein 6	8	1	1	0	0	0	0	0	0	0	-0.18	-0.18	0.83	2011
PPP4R1L	ENST00000334187.8	protein phosphatase 4, regulatory subunit 1-like	27	1	0	1	0	0	0	0	0	0	-0.18	-0.18	ORF
OTUD7A	ENST00000307050.4	OTU domain containing 7A	35	1	1	0	0	0	0	0	0	0	-0.18	-0.3	0.89
TFDP2	ENST00000499676.2	transcription factor Dp-2 (E2F dimerization partner 2)	128	1	0	1	0	0	0	0	0	2	-0.18	-0.4	0.79	2011
RGMB	ENST00000308234.7	RGM domain family, member B	6087	1	1	0	0	0	0	0	0	0	-0.18	-0.22	0.17	2009, 2011
SHE	ENST00000304760.2	Src homology 2 domain containing E	9	1	0	0	1	0	0	0	0	2	-0.17	-0.26	0.61	2011
CPD	ENST00000225719.4	carboxypeptidase D	1766	1	1	0	0	0	0	0	0	0	-0.17	-0.18	0.41	2011
GATAD2B	ENST00000368655.4	GATA zinc finger domain containing 2B	48	1	0	1	0	2	0	1	1	1	-0.17	-0.33	0.66	2011
GMFB	ENST00000554908.1	glia maturation factor, beta	15	1	1	0	0	0	0	0	0	0	-0.17	-0.58	0.89	2005, 2007, 2009, 2011
WDR37	ENST00000358220.1	WD repeat domain 37	107	1	0	0	1	2	0	2	0	1	-0.17	-0.32	0.64	2009, 2011
RWDD1	ENST00000466444.2	RWD domain containing 1	296	1	0	0	1	0	0	0	0	0	-0.17	-0.17	0.71
CD47	ENST00000361309.5	CD47 molecule	520	1	0	1	0	2	0	1	1	0	-0.17	-0.46	0.65	2005, 2007
RRAGD	ENST00000369415.4	Ras-related GTP binding D	644	2	0	0	2	1	1	0	0	1	-0.17	-0.59	0.84
SZRD1	ENST00000401089.3	SUZ RNA binding domain containing 1	137	1	0	1	0	1	0	1	0	1	-0.17	-0.34	0.29	2009, 2011
RALGPS1	ENST00000259351.5	Ral GEF with PH domain and SH3 binding motif 1	34	1	1	0	0	1	1	0	0	0	-0.17	-0.2	0.87	2005, 2007, 2009, 2011
TNPO3	ENST00000393245.1	transportin 3	30	1	0	1	0	0	0	0	0	0	-0.17	-0.31	0.49
FAT2	ENST00000261800.5	FAT atypical cadherin 2	5	1	0	1	0	0	0	0	0	0	-0.17	-0.17	0.53	2009, 2011
VCL	ENST00000372755.3	vinculin	189	1	0	1	0	0	0	0	0	0	-0.17	-0.21	0.68	2011
C2orf49	ENST00000258457.2	chromosome 2 open reading frame 49	161	1	0	0	1	0	0	0	0	0	-0.17	-0.3	0.66
ADAM11	ENST00000200557.6	ADAM metallopeptidase domain 11	32	1	0	1	0	1	0	1	0	0	-0.17	-0.21	0.51
KREMEN1	ENST00000400335.4	kringle containing transmembrane protein 1	606	1	0	1	0	1	0	0	1	0	-0.16	-0.16	0.52
ABR	ENST00000302538.5	active BCR-related	58	1	1	0	0	0	0	0	0	0	-0.16	-0.22	0.84	2005, 2007, 2009, 2011
EEA1	ENST00000322349.8	early endosome antigen 1	78	1	0	0	1	0	0	0	0	1	-0.16	-0.24	0.7	2007, 2009, 2011
RNF152	ENST00000312828.3	ring finger protein 152	57	1	0	1	0	0	0	0	0	1	-0.16	-0.35	0.66
ZER1	ENST00000291900.2	zyg-11 related, cell cycle regulator	336	1	0	1	0	1	0	1	0	2	-0.16	-0.31	0.43	2007, 2009, 2011
JPH3	ENST00000284262.2	junctophilin 3	318	1	0	1	0	0	0	0	0	0	-0.16	-0.16	0.6	2009, 2011
TRPM3	ENST00000377110.3	transient receptor potential cation channel, subfamily M, member 3	11	1	0	0	1	0	0	0	0	0	-0.16	-0.16	0.55
LMTK3	ENST00000600059.1	lemur tyrosine kinase 3	5	1	1	0	0	0	0	0	0	0	-0.16	-0.16	0.51	2009, 2011
GPX8	ENST00000296734.6	glutathione peroxidase 8 (putative)	2107	1	1	0	0	0	0	0	0	1	-0.16	-0.37	0.48	2011
AFF3	ENST00000409236.2	AF4/FMR2 family, member 3	296	1	0	0	1	0	0	0	0	0	-0.16	-0.16	0.65	2009, 2011
DAB2IP	ENST00000408936.3	DAB2 interacting protein	1787	1	0	0	1	0	0	0	0	1	-0.16	-0.16	0.63	2005, 2007, 2011
GIGYF1	ENST00000275732.5	GRB10 interacting GYF protein 1	5	1	0	1	0	0	0	0	0	0	-0.16	-0.16	0.45	2007, 2009, 2011
ATXN7L3	ENST00000454077.2	ataxin 7-like 3	43	1	0	1	0	2	0	2	0	1	-0.16	-0.16	0.64	2009, 2011
ARMC7	ENST00000581078.1	armadillo repeat containing 7	64	1	0	1	0	0	0	0	0	1	-0.16	-0.16	< 0.1
HCFC2	ENST00000229330.4	host cell factor C2	46	1	0	1	0	0	0	0	0	0	-0.16	-0.25	0.62
PLCG1	ENST00000244007.3	phospholipase C, gamma 1	69	1	0	0	1	3	1	2	0	3	-0.15	-0.58	0.74	2005, 2007, 2009, 2011
SPTBN2	ENST00000529997.1	spectrin, beta, non-erythrocytic 2	910	1	0	0	1	0	0	0	0	2	-0.15	-0.15	0.73	2005, 2007
FAT4	ENST00000394329.3	FAT atypical cadherin 4	75	1	1	0	0	0	0	0	0	0	-0.15	-0.15	0.16	2011
SOCS4	ENST00000395472.2	suppressor of cytokine signaling 4	336	1	0	0	1	0	0	0	0	0	-0.15	-0.21	0.58	2005, 2007, 2009, 2011
PARP8	ENST00000503750.2	poly (ADP-ribose) polymerase family, member 8	80	1	0	0	1	0	0	0	0	0	-0.15	-0.24	0.73	2011
PPP6C	ENST00000373547.4	protein phosphatase 6, catalytic subunit	346	1	0	0	1	0	0	0	0	1	-0.15	-0.33	0.64
ATXN7L1	ENST00000419735.3	ataxin 7-like 1	67	1	0	0	1	0	0	0	0	0	-0.15	-0.16	0.55
HS2ST1	ENST00000370550.5	heparan sulfate 2-O-sulfotransferase 1	787	1	1	0	0	0	0	0	0	0	-0.15	-0.34	0.88	2009, 2011
SYNJ1	ENST00000357345.3	synaptojanin 1	143	1	1	0	0	0	0	0	0	0	-0.15	-0.16	0.38	2005, 2007, 2009, 2011
HOOK3	ENST00000307602.4	hook microtubule-tethering protein 3	403	1	0	0	1	1	0	0	1	1	-0.15	-0.69	0.84	2011
GLCE	ENST00000559420.2	glucuronic acid epimerase	25	1	0	1	0	1	0	1	0	0	-0.15	-0.36	0.73	2005, 2007, 2009, 2011
SEC16A	ENST00000313050.7	SEC16 homolog A (S. cerevisiae)	814	1	0	0	1	1	0	1	0	1	-0.15	-0.15	0.74	2009
CREBRF	ENST00000540014.1	CREB3 regulatory factor	24	1	0	0	1	1	0	1	0	0	-0.14	-0.3	0.79	2005, 2007, 2009, 2011
TMEM55A	ENST00000285419.3	transmembrane protein 55A	151	1	0	1	0	0	0	0	0	0	-0.14	-0.37	0.81	2007, 2011
MAZ	ENST00000219782.6	MYC-associated zinc finger protein (purine-binding transcription factor)	1711	1	0	1	0	0	0	0	0	0	-0.14	-0.14	0.51	2007, 2011
RNF213	ENST00000582970.1	ring finger protein 213	630	1	0	1	0	2	0	1	1	1	-0.14	-0.22	0.66	2009
ERC1	ENST00000355446.5	ELKS/RAB6-interacting/CAST family member 1	159	1	1	0	0	1	0	0	1	0	-0.14	-0.14	0.88	2011
DSEL	ENST00000310045.7	dermatan sulfate epimerase-like	26	1	0	0	1	0	0	0	0	2	-0.14	-0.2	0.63	2011
GATS	ENST00000436886.2	GATS, stromal antigen 3 opposite strand	86	1	0	1	0	0	0	0	0	0	-0.14	-0.14	ORF
RIMS3	ENST00000372684.3	regulating synaptic membrane exocytosis 3	24	1	0	0	1	2	1	1	0	1	-0.14	-0.46	0.74	2005, 2007, 2009, 2011
PTCHD1	ENST00000379361.4	patched domain containing 1	59	1	0	0	1	2	0	1	1	0	-0.14	-0.4	0.59
CSNK1G1	ENST00000303052.7	casein kinase 1, gamma 1	149	1	1	0	0	0	0	0	0	2	-0.14	-0.14	0.31	2007, 2009, 2011
ARPP19	ENST00000566423.1	cAMP-regulated phosphoprotein, 19kDa	1316	1	1	0	0	0	0	0	0	0	-0.14	-0.52	0.85	2009, 2011
PDK3	ENST00000441463.2	pyruvate dehydrogenase kinase, isozyme 3	659	1	0	0	1	0	0	0	0	4	-0.13	-0.23	0.6	2011
FNDC3B	ENST00000336824.4	fibronectin type III domain containing 3B	509	1	0	0	1	0	0	0	0	2	-0.13	-0.26	0.63	2005, 2007, 2009, 2011
DCAF11	ENST00000446197.3	DDB1 and CUL4 associated factor 11	1599	1	0	0	1	0	0	0	0	0	-0.13	-0.13	0.56	2011
IRF2BP2	ENST00000366610.3	interferon regulatory factor 2 binding protein 2	8690	1	1	0	0	0	0	0	0	1	-0.13	-0.18	0.87	2009, 2011
GRAP2	ENST00000344138.4	GRB2-related adaptor protein 2	5	1	0	1	0	2	0	1	1	0	-0.13	-0.41	0.54
KIAA1024	ENST00000305428.3	KIAA1024	5	1	0	1	0	0	0	0	0	0	-0.12	-0.12	0.58	2009, 2011
FRMD5	ENST00000484674.1	FERM domain containing 5	161	1	1	0	0	0	0	0	0	0	-0.12	-0.34	0.78
ATOH1	ENST00000306011.3	atonal homolog 1 (Drosophila)	5	1	0	0	1	0	0	0	0	2	-0.12	-0.47	0.68
TBC1D30	ENST00000542120.1	TBC1 domain family, member 30	153	1	0	1	0	0	0	0	0	0	-0.12	-0.32	0.73	2011
NEK9	ENST00000238616.5	NIMA-related kinase 9	733	1	0	0	1	0	0	0	0	0	-0.12	-0.12	0.63
EHD4	ENST00000220325.4	EH-domain containing 4	515	1	0	1	0	0	0	0	0	0	-0.12	-0.12	0.6	2009, 2011
THTPA	ENST00000288014.6	thiamine triphosphatase	14	1	0	0	1	0	0	0	0	0	-0.12	-0.15	ORF
EMX1	ENST00000258106.6	empty spiracles homeobox 1	35	1	1	0	0	0	0	0	0	0	-0.12	-0.27	0.27
PTPRD	ENST00000381196.4	protein tyrosine phosphatase, receptor type, D	101	1	0	1	0	0	0	0	0	1	-0.11	-0.24	0.72	2009, 2011
SLC7A2	ENST00000494857.1	solute carrier family 7 (cationic amino acid transporter, y+ system), member 2	1233	1	1	0	0	0	0	0	0	0	-0.11	-0.12	0.21	2009, 2011
POLR3H	ENST00000396504.2	polymerase (RNA) III (DNA directed) polypeptide H (22.9kD)	216	1	1	0	0	2	0	2	0	0	-0.11	-0.12	< 0.1
XPO5	ENST00000265351.7	exportin 5	933	1	1	0	0	0	0	0	0	0	-0.11	-0.38	0.8	2005, 2007, 2009, 2011
CYB561D1	ENST00000496961.1	cytochrome b561 family, member D1	105	1	0	1	0	0	0	0	0	0	-0.11	-0.11	ORF
GPR26	ENST00000284674.1	G protein-coupled receptor 26	5	2	2	0	0	0	0	0	0	0	-0.11	-0.14	0.32
SEH1L	ENST00000262124.11	SEH1-like (S. cerevisiae)	632	1	1	0	0	0	0	0	0	0	-0.11	-0.23	ORF
KCTD16	ENST00000507359.3	potassium channel tetramerization domain containing 16	36	1	1	0	0	0	0	0	0	4	-0.11	-0.41	0.88
ACOT11	ENST00000343744.2	acyl-CoA thioesterase 11	36	1	0	1	0	0	0	0	0	0	-0.11	-0.11	ORF
KIAA0753	ENST00000361413.3	KIAA0753	133	1	0	1	0	0	0	0	0	0	-0.11	-0.11	0.46	2009, 2011
ACVR2B	ENST00000352511.4	activin A receptor, type IIB	21	1	1	0	0	3	1	1	1	1	-0.1	-0.24	0.87	2009, 2011
LPHN1	ENST00000340736.6	latrophilin 1	49	1	0	1	0	0	0	0	0	0	-0.1	-0.14	0.58	2005, 2007, 2009, 2011
EPN2	ENST00000314728.5	epsin 2	1609	1	1	0	0	0	0	0	0	0	-0.1	-0.12	0.13	2011
LMNB2	ENST00000325327.3	lamin B2	89	1	0	0	1	0	0	0	0	0	-0.1	-0.26	0.7	2009, 2011
MAP4K4	ENST00000413150.2	mitogen-activated protein kinase kinase kinase kinase 4	1551	1	0	1	0	0	0	0	0	0	-0.1	-0.25	0.58	2009, 2011
ACVRL1	ENST00000550683.1	activin A receptor type II-like 1	68	1	0	1	0	0	0	0	0	0	-0.1	-0.17	0.45
SMAD4	ENST00000398417.2	SMAD family member 4	403	1	1	0	0	0	0	0	0	2	-0.1	-0.6	0.14	2011
TM7SF3	ENST00000343028.4	transmembrane 7 superfamily member 3	35	1	1	0	0	0	0	0	0	0	-0.1	-0.51	0.3
DOCK3	ENST00000266037.9	dedicator of cytokinesis 3	47	1	1	0	0	1	0	1	0	1	-0.1	-0.1	0.25	2009, 2011
NEDD4L	ENST00000256832.7	neural precursor cell expressed, developmentally down-regulated 4-like, E3 ubiquitin protein ligase	617	1	0	0	1	1	0	1	0	2	-0.09	-0.36	0.68	2011
TBL1XR1	ENST00000430069.1	transducin (beta)-like 1 X-linked receptor 1	334	1	1	0	0	1	0	0	1	0	-0.09	-0.45	0.84	2005, 2007, 2009, 2011
RAB4A	ENST00000366690.4	RAB4A, member RAS oncogene family	850	1	0	1	0	0	0	0	0	0	-0.09	-0.34	0.68
MYO18A	ENST00000354329.4	myosin XVIIIA	159	1	0	1	0	0	0	0	0	2	-0.09	-0.1	< 0.1
GSG1	ENST00000396302.3	germ cell associated 1	5	1	0	1	0	0	0	0	0	1	-0.09	-0.32	0.46	2011
FOXN3	ENST00000345097.4	forkhead box N3	42	1	0	0	1	1	0	0	1	4	-0.08	-0.38	0.81	2009, 2011
C6orf120	ENST00000332290.2	chromosome 6 open reading frame 120	1415	1	1	0	0	0	0	0	0	1	-0.08	-0.4	< 0.1
NSD1	ENST00000439151.2	nuclear receptor binding SET domain protein 1	685	2	1	0	1	0	0	0	0	0	-0.08	-0.29	0.96	2011
RAB11FIP4	ENST00000325874.8	RAB11 family interacting protein 4 (class II)	169	1	0	1	0	0	0	0	0	2	-0.08	-0.21	0.71	2005, 2007, 2009, 2011
PDXK	ENST00000468090.1	pyridoxal (pyridoxine, vitamin B6) kinase	5653	1	1	0	0	3	1	2	0	2	-0.08	-0.47	0.84	2011
SERPINE1	ENST00000223095.4	serpin peptidase inhibitor, clade E (nexin, plasminogen activator inhibitor type 1), member 1	1508	1	1	0	0	1	0	1	0	1	-0.08	-0.5	0.84	2005, 2007, 2009, 2011
MLEC	ENST00000228506.3	malectin	12084	1	1	0	0	0	0	0	0	0	-0.08	-0.08	0.29	2011
CACNA2D2	ENST00000423994.2	calcium channel, voltage-dependent, alpha 2/delta subunit 2	19	1	0	1	0	0	0	0	0	0	-0.07	-0.07	0.45	2009, 2011
AHCYL2	ENST00000325006.3	adenosylhomocysteinase-like 2	51	1	0	1	0	0	0	0	0	1	-0.07	-0.36	0.76	2005, 2007, 2009, 2011
SNAP29	ENST00000215730.7	synaptosomal-associated protein, 29kDa	766	1	1	0	0	0	0	0	0	0	-0.07	-0.28	0.11
TNRC6B	ENST00000335727.9	trinucleotide repeat containing 6B	69	1	1	0	0	3	0	2	1	1	-0.07	-0.09	0.88	2007, 2009, 2011
PITPNM2	ENST00000280562.5	phosphatidylinositol transfer protein, membrane-associated 2	66	1	0	0	1	1	0	1	0	0	-0.07	-0.09	0.54
FBXO41	ENST00000295133.5	F-box protein 41	175	1	0	1	0	2	1	1	0	1	-0.07	-0.09	0.45	2007, 2009, 2011
BCL9L	ENST00000334801.3	B-cell CLL/lymphoma 9-like	91	1	0	1	0	1	0	1	0	3	-0.07	-0.17	0.62	2005, 2007, 2011
SCML2	ENST00000398048.3	sex comb on midleg-like 2 (Drosophila)	7	1	1	0	0	0	0	0	0	0	-0.07	-0.31	0.46	2005, 2007, 2009, 2011
COL12A1	ENST00000322507.8	collagen, type XII, alpha 1	482	1	0	1	0	0	0	0	0	0	-0.06	-0.33	0.73	2005, 2007, 2009, 2011
PAOX	ENST00000368539.4	polyamine oxidase (exo-N4-amino)	264	1	0	0	1	0	0	0	0	1	-0.06	-0.06	< 0.1
UCK2	ENST00000372212.4	uridine-cytidine kinase 2	437	1	0	1	0	0	0	0	0	1	-0.06	-0.28	0.77	2011
GALNT10	ENST00000297107.6	UDP-N-acetyl-alpha-D-galactosamine:polypeptide N-acetylgalactosaminyltransferase 10 (GalNAc-T10)	3445	1	1	0	0	0	0	0	0	0	-0.06	-0.06	0.1
ZSCAN29	ENST00000562072.1	zinc finger and SCAN domain containing 29	32	1	1	0	0	1	0	0	1	1	-0.06	-0.47	0.59	2009, 2011
TMEM255A	ENST00000309720.5	transmembrane protein 255A	113	1	1	0	0	0	0	0	0	1	-0.06	-0.6	0.87	2007, 2009, 2011
USP31	ENST00000219689.7	ubiquitin specific peptidase 31	214	1	1	0	0	2	0	1	1	0	-0.06	-0.32	0.77	2007, 2009, 2011
PDE7B	ENST00000308191.6	phosphodiesterase 7B	148	1	1	0	0	0	0	0	0	1	-0.06	-0.44	0.75	2009, 2011
DGKI	ENST00000453654.2	diacylglycerol kinase, iota	16	1	1	0	0	0	0	0	0	1	-0.06	-0.18	0.82	2009, 2011
WAC	ENST00000375664.4	WW domain containing adaptor with coiled-coil	322	1	1	0	0	1	0	0	1	0	-0.05	-0.42	0.81
SLC7A6	ENST00000219343.6	solute carrier family 7 (amino acid transporter light chain, y+L system), member 6	1044	1	1	0	0	0	0	0	0	0	-0.05	-0.13	0.44	2009, 2011
IPO11	ENST00000409534.1	importin 11	202	1	0	1	0	0	0	0	0	0	-0.05	-0.25	0.55
PDE3A	ENST00000359062.3	phosphodiesterase 3A, cGMP-inhibited	1182	1	0	0	1	0	0	0	0	1	-0.05	-0.18	0.72
MFSD6	ENST00000392328.1	major facilitator superfamily domain containing 6	47	1	0	1	0	1	0	0	1	0	-0.05	-0.31	0.61
THAP1	ENST00000345117.2	THAP domain containing, apoptosis associated protein 1	196	1	1	0	0	0	0	0	0	1	-0.05	-0.5	0.44
SPRED1	ENST00000299084.4	sprouty-related, EVH1 domain containing 1	547	1	1	0	0	0	0	0	0	0	-0.05	-0.19	0.57	2011
ASPHD2	ENST00000215906.5	aspartate beta-hydroxylase domain containing 2	102	2	0	1	1	0	0	0	0	0	-0.05	-0.56	0.89	2011
MSL2	ENST00000309993.2	male-specific lethal 2 homolog (Drosophila)	175	1	1	0	0	0	0	0	0	0	-0.05	-0.41	0.88	2007, 2009, 2011
PCNX	ENST00000304743.2	pecanex homolog (Drosophila)	458	1	1	0	0	0	0	0	0	0	-0.05	-0.05	0.11	2009, 2011
C9orf64	ENST00000376344.3	chromosome 9 open reading frame 64	126	1	0	0	1	2	0	0	2	1	-0.04	-0.56	0.64
ZNF644	ENST00000370440.1	zinc finger protein 644	40	1	1	0	0	0	0	0	0	0	-0.04	-0.39	0.84	2005, 2007, 2009, 2011
ADAT2	ENST00000606514.1	adenosine deaminase, tRNA-specific 2	303	1	0	0	1	1	0	1	0	0	-0.04	-0.41	0.6	2009, 2011
GDAP1L1	ENST00000342560.5	ganglioside induced differentiation associated protein 1-like 1	28	1	0	1	0	0	0	0	0	1	-0.04	-0.27	0.49	2005, 2007, 2011
CLCN3	ENST00000513761.1	chloride channel, voltage-sensitive 3	1142	1	1	0	0	1	0	0	1	0	-0.04	-0.66	0.88
LOXL3	ENST00000264094.3	lysyl oxidase-like 3	235	1	1	0	0	0	0	0	0	1	-0.03	-0.25	< 0.1	2007
SLC8A1	ENST00000406785.2	solute carrier family 8 (sodium/calcium exchanger), member 1	61	1	0	1	0	2	0	1	1	0	-0.03	-0.47	0.74
CDS2	ENST00000460006.1	CDP-diacylglycerol synthase (phosphatidate cytidylyltransferase) 2	782	1	1	0	0	3	2	1	0	0	-0.03	-0.52	0.14
SAR1A	ENST00000373242.2	SAR1 homolog A (S. cerevisiae)	253	1	1	0	0	0	0	0	0	1	-0.03	-0.32	0.33	2007, 2009, 2011
HPX	ENST00000265983.3	hemopexin	307	1	1	0	0	2	1	1	0	0	-0.03	-0.65	0.33
G3BP1	ENST00000394123.3	GTPase activating protein (SH3 domain) binding protein 1	688	1	0	0	1	0	0	0	0	2	-0.03	-0.27	0.65
GRID1	ENST00000327946.7	glutamate receptor, ionotropic, delta 1	45	1	0	1	0	0	0	0	0	0	-0.03	-0.29	0.73	2005, 2007, 2009, 2011
PITPNC1	ENST00000580974.1	phosphatidylinositol transfer protein, cytoplasmic 1	797	2	1	1	0	0	0	0	0	0	-0.03	-0.65	0.95
C14orf28	ENST00000325192.3	chromosome 14 open reading frame 28	98	1	1	0	0	0	0	0	0	0	-0.03	-0.47	0.76	2007, 2009, 2011
NABP1	ENST00000410026.2	nucleic acid binding protein 1	938	1	1	0	0	2	0	1	1	2	-0.02	-0.63	0.13
GFRA1	ENST00000439649.3	GDNF family receptor alpha 1	69	1	1	0	0	0	0	0	0	1	-0.02	-0.35	0.88	2011
MMAB	ENST00000545712.2	methylmalonic aciduria (cobalamin deficiency) cblB type	2107	1	1	0	0	2	1	1	0	0	-0.02	-0.7	0.33	2009, 2011
EMC3	ENST00000245046.2	ER membrane protein complex subunit 3	4423	1	1	0	0	0	0	0	0	0	-0.02	-0.34	0.79
MON2	ENST00000546600.1	MON2 homolog (S. cerevisiae)	784	1	1	0	0	1	1	0	0	0	-0.01	-0.42	0.61	2009, 2011
AIDA	ENST00000340020.6	axin interactor, dorsalization associated	48	1	1	0	0	0	0	0	0	0	-0.01	-0.31	0.51
CERS4	ENST00000559336.1	ceramide synthase 4	1182	1	1	0	0	0	0	0	0	0	-0.01	-0.35	0.3
HSBP1	ENST00000433866.2	heat shock factor binding protein 1	3000	1	1	0	0	0	0	0	0	0	-0.01	-0.61	0.7	2011
FAM208A	ENST00000493960.2	family with sequence similarity 208, member A	60	1	1	0	0	0	0	0	0	2	-0.01	-0.49	0.63	2011
TRIM13	ENST00000378182.3	tripartite motif containing 13	139	1	0	1	0	0	0	0	0	1	-0.01	-0.17	< 0.1
USP24	ENST00000294383.6	ubiquitin specific peptidase 24	306	1	0	0	1	0	0	0	0	0	-0.01	-0.14	0.69	2009, 2011
PPFIA1	ENST00000253925.7	protein tyrosine phosphatase, receptor type, f polypeptide (PTPRF), interacting protein (liprin), alpha 1	760	1	1	0	0	0	0	0	0	0	-0.01	-0.54	0.88	2005, 2007, 2009, 2011
GRHPR	ENST00000318158.6	glyoxylate reductase/hydroxypyruvate reductase	572	1	1	0	0	0	0	0	0	0	-0.01	-0.2	0.25
ZNF423	ENST00000561648.1	zinc finger protein 423	170	1	0	1	0	0	0	0	0	0	-0.01	-0.19	0.77
SHKBP1	ENST00000291842.5	SH3KBP1 binding protein 1	649	1	1	0	0	0	0	0	0	0	-0.01	-0.85	0.79	2005, 2007, 2009, 2011
AHSA2	ENST00000394457.3	AHA1, activator of heat shock 90kDa protein ATPase homolog 2 (yeast)	820	1	0	0	1	0	0	0	0	1	0	-0.36	0.76
ERP44	ENST00000262455.6	endoplasmic reticulum protein 44	1530	1	0	0	1	0	0	0	0	0	0	-0.17	0.61	2009, 2011
TMEM216	ENST00000334888.5	transmembrane protein 216	616	1	1	0	0	0	0	0	0	0	0	-0.47	0.13
MRPL3	ENST00000264995.3	mitochondrial ribosomal protein L3	943	1	1	0	0	0	0	0	0	2	0	-0.17	0.13
G6PC3	ENST00000269097.4	glucose 6 phosphatase, catalytic, 3	429	1	1	0	0	1	0	1	0	0	0	-0.48	0.88
MRPL52	ENST00000397505.2	mitochondrial ribosomal protein L52	8059	1	0	1	0	0	0	0	0	0	0	-0.44	0.65	2009, 2011
SLC2A4RG	ENST00000266077.2	SLC2A4 regulator	2555	1	0	1	0	0	0	0	0	0	0	-0.42	0.64	2005, 2007, 2009, 2011
WHAMM	ENST00000286760.4	WAS protein homolog associated with actin, golgi membranes and microtubules	834	2	2	0	0	0	0	0	0	0	0	-0.35	0.33
TMEM134	ENST00000393877.3	transmembrane protein 134	826	1	0	1	0	0	0	0	0	0	0	-0.25	0.61
GABRB1	ENST00000295454.3	gamma-aminobutyric acid (GABA) A receptor, beta 1	5	2	0	1	1	2	0	2	0	1	0	-0.64	0.91
ZNF593	ENST00000270812.5	zinc finger protein 593	3221	1	0	1	0	2	0	1	1	0	0	-0.6	0.6
ZBTB20	ENST00000462705.1	zinc finger and BTB domain containing 20	5	2	2	0	0	1	0	1	0	2	0	-0.39	0.98
TMEM97	ENST00000226230.6	transmembrane protein 97	10226	1	0	1	0	0	0	0	0	0	0	-0.26	0.55	2009, 2011
GATSL2	ENST00000426327.3	GATS protein-like 2	5	2	0	1	1	1	0	1	0	0	0	-0.34	0.87
CACNG2	ENST00000300105.6	calcium channel, voltage-dependent, gamma subunit 2	5	1	1	0	0	0	0	0	0	0	0	-0.22	0.83	2011
WNT1	ENST00000293549.3	wingless-type MMTV integration site family, member 1	5	1	0	1	0	0	0	0	0	0	0	-0.23	0.52	2005, 2007, 2009, 2011
RBCK1	ENST00000356286.5	RanBP-type and C3HC4-type zinc finger containing 1	2123	1	1	0	0	1	0	1	0	0	0	-0.21	0.15
NEUROD2	ENST00000302584.4	neuronal differentiation 2	5	1	0	1	0	0	0	0	0	0	0	-0.15	0.55	2007, 2011
RGS7BP	ENST00000334025.2	regulator of G-protein signaling 7 binding protein	5	1	0	0	1	0	0	0	0	0	0	-0.08	0.64
CNTD1	ENST00000588408.1	cyclin N-terminal domain containing 1	7	1	0	1	0	0	0	0	0	0	0	-0.13	ORF
KLHDC8A	ENST00000367155.3	kelch domain containing 8A	8	1	1	0	0	0	0	0	0	0	0	-0.08	0.89
TRIM44	ENST00000299413.5	tripartite motif containing 44	4203	1	0	1	0	1	0	1	0	0	0	-0.26	0.44

## Sheet: Supplementary Table S2
Table S2 The target genes of miR-34a were predicted with miRDB
Target Rank	Target Score	miRNA Name	Gene Symbol	Gene Description
1	100	hsa-miR-34a-5p	FAM76A	family with sequence similarity 76, member A
2	100	hsa-miR-34a-5p	CELF3	CUGBP, Elav-like family member 3
3	100	hsa-miR-34a-5p	FLOT2	flotillin 2
4	100	hsa-miR-34a-5p	MYCN	v-myc avian myelocytomatosis viral oncogene neuroblastoma derived homolog
5	100	hsa-miR-34a-5p	VAMP2	vesicle-associated membrane protein 2 (synaptobrevin 2)
6	100	hsa-miR-34a-5p	SYT1	synaptotagmin I
7	99	hsa-miR-34a-5p	AHCYL2	adenosylhomocysteinase-like 2
8	99	hsa-miR-34a-5p	UBP1	upstream binding protein 1 (LBP-1a)
9	99	hsa-miR-34a-5p	FAM167A	family with sequence similarity 167, member A
10	99	hsa-miR-34a-5p	CUEDC1	CUE domain containing 1
11	99	hsa-miR-34a-5p	PPP1R11	protein phosphatase 1, regulatory (inhibitor) subunit 11
12	99	hsa-miR-34a-5p	MDM4	MDM4, p53 regulator
13	99	hsa-miR-34a-5p	NAV3	neuron navigator 3
14	99	hsa-miR-34a-5p	PVRL1	poliovirus receptor-related 1 (herpesvirus entry mediator C)
15	98	hsa-miR-34a-5p	SAR1A	secretion associated, Ras related GTPase 1A
16	98	hsa-miR-34a-5p	ZFHX4	zinc finger homeobox 4
17	98	hsa-miR-34a-5p	MET	met proto-oncogene
18	98	hsa-miR-34a-5p	OLFML1	olfactomedin-like 1
19	98	hsa-miR-34a-5p	EML5	echinoderm microtubule associated protein like 5
20	98	hsa-miR-34a-5p	GREM2	gremlin 2, DAN family BMP antagonist
21	98	hsa-miR-34a-5p	RRAS	related RAS viral (r-ras) oncogene homolog
22	98	hsa-miR-34a-5p	FKBP1B	FK506 binding protein 1B, 12.6 kDa
23	98	hsa-miR-34a-5p	E2F5	E2F transcription factor 5, p130-binding
24	98	hsa-miR-34a-5p	CAMTA1	calmodulin binding transcription activator 1
25	97	hsa-miR-34a-5p	LGR4	leucine-rich repeat containing G protein-coupled receptor 4
26	97	hsa-miR-34a-5p	PITPNC1	phosphatidylinositol transfer protein, cytoplasmic 1
27	97	hsa-miR-34a-5p	TBL1XR1	transducin (beta)-like 1 X-linked receptor 1
28	97	hsa-miR-34a-5p	ZNF644	zinc finger protein 644
29	97	hsa-miR-34a-5p	DLL1	delta-like 1 (Drosophila)
30	96	hsa-miR-34a-5p	MPP2	membrane protein, palmitoylated 2 (MAGUK p55 subfamily member 2)
31	96	hsa-miR-34a-5p	SCN2B	sodium channel, voltage-gated, type II, beta subunit
32	96	hsa-miR-34a-5p	MLLT3	myeloid/lymphoid or mixed-lineage leukemia (trithorax homolog, Drosophila); translocated to, 3
33	96	hsa-miR-34a-5p	TPPP	tubulin polymerization promoting protein
34	96	hsa-miR-34a-5p	LEF1	lymphoid enhancer-binding factor 1
35	95	hsa-miR-34a-5p	UCN2	urocortin 2
36	95	hsa-miR-34a-5p	TNRC18	trinucleotide repeat containing 18
37	95	hsa-miR-34a-5p	CTNND2	catenin (cadherin-associated protein), delta 2
38	95	hsa-miR-34a-5p	SMIM15	small integral membrane protein 15
39	95	hsa-miR-34a-5p	MGAT4A	mannosyl (alpha-1,3-)-glycoprotein beta-1,4-N-acetylglucosaminyltransferase, isozyme A
40	94	hsa-miR-34a-5p	GABRA3	gamma-aminobutyric acid (GABA) A receptor, alpha 3
41	94	hsa-miR-34a-5p	KY	kyphoscoliosis peptidase
42	94	hsa-miR-34a-5p	ASIC2	acid-sensing (proton-gated) ion channel 2
43	94	hsa-miR-34a-5p	DAAM1	dishevelled associated activator of morphogenesis 1
44	94	hsa-miR-34a-5p	POGZ	pogo transposable element with ZNF domain
45	94	hsa-miR-34a-5p	TMEM255A	transmembrane protein 255A
46	94	hsa-miR-34a-5p	VAT1	vesicle amine transport 1
47	94	hsa-miR-34a-5p	PKP4	plakophilin 4
48	94	hsa-miR-34a-5p	TAF5	TAF5 RNA polymerase II, TATA box binding protein (TBP)-associated factor, 100kDa
49	94	hsa-miR-34a-5p	PPARGC1B	peroxisome proliferator-activated receptor gamma, coactivator 1 beta
50	94	hsa-miR-34a-5p	CAPN6	calpain 6
51	94	hsa-miR-34a-5p	GMFB	glia maturation factor, beta
52	94	hsa-miR-34a-5p	ZMYM4	zinc finger, MYM-type 4
53	93	hsa-miR-34a-5p	FOXP1	forkhead box P1
54	93	hsa-miR-34a-5p	SNAI1	snail family zinc finger 1
55	93	hsa-miR-34a-5p	SGPP1	sphingosine-1-phosphate phosphatase 1
56	93	hsa-miR-34a-5p	FAM131B	family with sequence similarity 131, member B
57	93	hsa-miR-34a-5p	STRN3	striatin, calmodulin binding protein 3
58	93	hsa-miR-34a-5p	TMEM55A	transmembrane protein 55A
59	93	hsa-miR-34a-5p	SLC25A27	solute carrier family 25, member 27
60	93	hsa-miR-34a-5p	LDHA	lactate dehydrogenase A
61	93	hsa-miR-34a-5p	NOTCH1	notch 1
62	93	hsa-miR-34a-5p	SOGA1	suppressor of glucose, autophagy associated 1
63	93	hsa-miR-34a-5p	FOXJ2	forkhead box J2
64	93	hsa-miR-34a-5p	ARHGAP1	Rho GTPase activating protein 1
65	93	hsa-miR-34a-5p	KIAA1217	KIAA1217
66	92	hsa-miR-34a-5p	CCNE2	cyclin E2
67	92	hsa-miR-34a-5p	PNOC	prepronociceptin
68	92	hsa-miR-34a-5p	PDXK	pyridoxal (pyridoxine, vitamin B6) kinase
69	92	hsa-miR-34a-5p	UHRF2	ubiquitin-like with PHD and ring finger domains 2, E3 ubiquitin protein ligase
70	92	hsa-miR-34a-5p	RAP1GDS1	RAP1, GTP-GDP dissociation stimulator 1
71	92	hsa-miR-34a-5p	PGM1	phosphoglucomutase 1
72	92	hsa-miR-34a-5p	OSGIN2	oxidative stress induced growth inhibitor family member 2
73	92	hsa-miR-34a-5p	RFX3	regulatory factor X, 3 (influences HLA class II expression)
74	91	hsa-miR-34a-5p	EMC1	ER membrane protein complex subunit 1
75	91	hsa-miR-34a-5p	VPS37B	vacuolar protein sorting 37 homolog B (S. cerevisiae)
76	91	hsa-miR-34a-5p	CBFA2T3	core-binding factor, runt domain, alpha subunit 2; translocated to, 3
77	91	hsa-miR-34a-5p	ARHGAP26	Rho GTPase activating protein 26
78	91	hsa-miR-34a-5p	PEA15	phosphoprotein enriched in astrocytes 15
79	91	hsa-miR-34a-5p	TOB2	transducer of ERBB2, 2
80	91	hsa-miR-34a-5p	KDM5D	lysine (K)-specific demethylase 5D
81	91	hsa-miR-34a-5p	LMAN1	lectin, mannose-binding, 1
82	91	hsa-miR-34a-5p	MSL2	male-specific lethal 2 homolog (Drosophila)
83	90	hsa-miR-34a-5p	UBL4A	ubiquitin-like 4A
84	90	hsa-miR-34a-5p	HCN3	hyperpolarization activated cyclic nucleotide-gated potassium channel 3
85	90	hsa-miR-34a-5p	TRIM67	tripartite motif containing 67
86	90	hsa-miR-34a-5p	FBXO30	F-box protein 30
87	90	hsa-miR-34a-5p	FRK	fyn-related kinase
88	90	hsa-miR-34a-5p	PPFIA1	protein tyrosine phosphatase, receptor type, f polypeptide (PTPRF), interacting protein (liprin), alpha 1
89	90	hsa-miR-34a-5p	TGIF2	TGFB-induced factor homeobox 2
90	90	hsa-miR-34a-5p	BRINP1	bone morphogenetic protein/retinoic acid inducible neural-specific 1
91	90	hsa-miR-34a-5p	PTPN4	protein tyrosine phosphatase, non-receptor type 4 (megakaryocyte)
92	90	hsa-miR-34a-5p	KLF4	Kruppel-like factor 4 (gut)
93	90	hsa-miR-34a-5p	BCL2L13	BCL2-like 13 (apoptosis facilitator)
94	89	hsa-miR-34a-5p	MEX3C	mex-3 RNA binding family member C
95	89	hsa-miR-34a-5p	HNF4A	hepatocyte nuclear factor 4, alpha
96	89	hsa-miR-34a-5p	AMER1	APC membrane recruitment protein 1
97	89	hsa-miR-34a-5p	ITSN1	intersectin 1 (SH3 domain protein)
98	89	hsa-miR-34a-5p	SLC4A7	solute carrier family 4, sodium bicarbonate cotransporter, member 7
99	89	hsa-miR-34a-5p	JAKMIP1	janus kinase and microtubule interacting protein 1
100	89	hsa-miR-34a-5p	TBC1D2B	TBC1 domain family, member 2B
101	88	hsa-miR-34a-5p	ARID4B	AT rich interactive domain 4B (RBP1-like)
102	88	hsa-miR-34a-5p	AK4	adenylate kinase 4
103	88	hsa-miR-34a-5p	SEMA4C	sema domain, immunoglobulin domain (Ig), transmembrane domain (TM) and short cytoplasmic domain, (semaphorin) 4C
104	88	hsa-miR-34a-5p	CACNB3	calcium channel, voltage-dependent, beta 3 subunit
105	88	hsa-miR-34a-5p	PDGFRA	platelet-derived growth factor receptor, alpha polypeptide
106	88	hsa-miR-34a-5p	PPP2R3A	protein phosphatase 2, regulatory subunit B'', alpha
107	87	hsa-miR-34a-5p	RTN4RL1	reticulon 4 receptor-like 1
108	87	hsa-miR-34a-5p	WIPI2	WD repeat domain, phosphoinositide interacting 2
109	87	hsa-miR-34a-5p	SRC	v-src avian sarcoma (Schmidt-Ruppin A-2) viral oncogene homolog
110	87	hsa-miR-34a-5p	ELMOD1	ELMO/CED-12 domain containing 1
111	87	hsa-miR-34a-5p	GMNC	geminin coiled-coil domain containing
112	87	hsa-miR-34a-5p	BTBD18	BTB (POZ) domain containing 18
113	86	hsa-miR-34a-5p	LIMD2	LIM domain containing 2
114	86	hsa-miR-34a-5p	ACSL4	acyl-CoA synthetase long-chain family member 4
115	86	hsa-miR-34a-5p	NAV1	neuron navigator 1
116	86	hsa-miR-34a-5p	BAZ2A	bromodomain adjacent to zinc finger domain, 2A
117	86	hsa-miR-34a-5p	ZNF16	zinc finger protein 16
118	86	hsa-miR-34a-5p	CALCR	calcitonin receptor
119	86	hsa-miR-34a-5p	ATXN1L	ataxin 1-like
120	86	hsa-miR-34a-5p	DPYSL4	dihydropyrimidinase-like 4
121	86	hsa-miR-34a-5p	CA7	carbonic anhydrase VII
122	85	hsa-miR-34a-5p	ALS2CL	ALS2 C-terminal like
123	85	hsa-miR-34a-5p	ERGIC1	endoplasmic reticulum-golgi intermediate compartment (ERGIC) 1
124	85	hsa-miR-34a-5p	SHKBP1	SH3KBP1 binding protein 1
125	85	hsa-miR-34a-5p	SATB2	SATB homeobox 2
126	85	hsa-miR-34a-5p	FGD6	FYVE, RhoGEF and PH domain containing 6
127	85	hsa-miR-34a-5p	SRPR	signal recognition particle receptor (docking protein)
128	85	hsa-miR-34a-5p	ACBD3	acyl-CoA binding domain containing 3
129	85	hsa-miR-34a-5p	PURG	purine-rich element binding protein G
130	85	hsa-miR-34a-5p	NRIP3	nuclear receptor interacting protein 3
131	85	hsa-miR-34a-5p	GLCE	glucuronic acid epimerase
132	84	hsa-miR-34a-5p	USF1	upstream transcription factor 1
133	84	hsa-miR-34a-5p	SVOP	SV2 related protein homolog (rat)
134	84	hsa-miR-34a-5p	CLCN3	chloride channel, voltage-sensitive 3
135	84	hsa-miR-34a-5p	RRAGC	Ras-related GTP binding C
136	84	hsa-miR-34a-5p	KCNK3	potassium channel, subfamily K, member 3
137	84	hsa-miR-34a-5p	SYNJ1	synaptojanin 1
138	84	hsa-miR-34a-5p	ERC1	ELKS/RAB6-interacting/CAST family member 1
139	84	hsa-miR-34a-5p	DPP3	dipeptidyl-peptidase 3
140	84	hsa-miR-34a-5p	PODXL	podocalyxin-like
141	84	hsa-miR-34a-5p	DNM1L	dynamin 1-like
142	83	hsa-miR-34a-5p	RPS6KA4	ribosomal protein S6 kinase, 90kDa, polypeptide 4
143	83	hsa-miR-34a-5p	RGS17	regulator of G-protein signaling 17
144	83	hsa-miR-34a-5p	AP1S2	adaptor-related protein complex 1, sigma 2 subunit
145	83	hsa-miR-34a-5p	RAB11FIP2	RAB11 family interacting protein 2 (class I)
146	83	hsa-miR-34a-5p	ATMIN	ATM interactor
147	83	hsa-miR-34a-5p	TANC2	tetratricopeptide repeat, ankyrin repeat and coiled-coil containing 2
148	83	hsa-miR-34a-5p	SDK2	sidekick cell adhesion molecule 2
149	82	hsa-miR-34a-5p	PPP1R10	protein phosphatase 1, regulatory subunit 10
150	82	hsa-miR-34a-5p	ALDOA	aldolase A, fructose-bisphosphate
151	82	hsa-miR-34a-5p	AKAP6	A kinase (PRKA) anchor protein 6
152	82	hsa-miR-34a-5p	NFE2L1	nuclear factor, erythroid 2-like 1
153	82	hsa-miR-34a-5p	MMP25	matrix metallopeptidase 25
154	82	hsa-miR-34a-5p	COL12A1	collagen, type XII, alpha 1
155	81	hsa-miR-34a-5p	DGKZ	diacylglycerol kinase, zeta
156	81	hsa-miR-34a-5p	CCL22	chemokine (C-C motif) ligand 22
157	81	hsa-miR-34a-5p	CHD1	chromodomain helicase DNA binding protein 1
158	81	hsa-miR-34a-5p	ABR	active BCR-related
159	81	hsa-miR-34a-5p	ADIPOR2	adiponectin receptor 2
160	81	hsa-miR-34a-5p	ARHGEF33	Rho guanine nucleotide exchange factor (GEF) 33
161	81	hsa-miR-34a-5p	MARCKS	myristoylated alanine-rich protein kinase C substrate
162	80	hsa-miR-34a-5p	LZTS3	leucine zipper, putative tumor suppressor family member 3
163	80	hsa-miR-34a-5p	IL2RB	interleukin 2 receptor, beta
164	80	hsa-miR-34a-5p	WASF1	WAS protein family, member 1
165	80	hsa-miR-34a-5p	SEMA4F	sema domain, immunoglobulin domain (Ig), transmembrane domain (TM) and short cytoplasmic domain, (semaphorin) 4F
166	80	hsa-miR-34a-5p	ASXL2	additional sex combs like 2 (Drosophila)
167	80	hsa-miR-34a-5p	HSPA1B	heat shock 70kDa protein 1B
168	80	hsa-miR-34a-5p	ZYG11B	zyg-11 family member B, cell cycle regulator
169	80	hsa-miR-34a-5p	ADO	2-aminoethanethiol (cysteamine) dioxygenase
170	80	hsa-miR-34a-5p	DAGLA	diacylglycerol lipase, alpha
171	80	hsa-miR-34a-5p	SLC6A1	solute carrier family 6 (neurotransmitter transporter), member 1
172	80	hsa-miR-34a-5p	GPR158	G protein-coupled receptor 158
173	79	hsa-miR-34a-5p	RET	ret proto-oncogene
174	79	hsa-miR-34a-5p	C3orf43	chromosome 3 open reading frame 43
175	79	hsa-miR-34a-5p	SH3PXD2B	SH3 and PX domains 2B
176	79	hsa-miR-34a-5p	C16orf58	chromosome 16 open reading frame 58
177	79	hsa-miR-34a-5p	CPLX2	complexin 2
178	79	hsa-miR-34a-5p	JRK	Jrk homolog (mouse)
179	79	hsa-miR-34a-5p	PPP2R5A	protein phosphatase 2, regulatory subunit B', alpha
180	79	hsa-miR-34a-5p	KIAA1462	KIAA1462
181	79	hsa-miR-34a-5p	IL6R	interleukin 6 receptor
182	79	hsa-miR-34a-5p	SCML2	sex comb on midleg-like 2 (Drosophila)
183	78	hsa-miR-34a-5p	PRKAG1	protein kinase, AMP-activated, gamma 1 non-catalytic subunit
184	78	hsa-miR-34a-5p	SUCO	SUN domain containing ossification factor
185	78	hsa-miR-34a-5p	LPO	lactoperoxidase
186	78	hsa-miR-34a-5p	TMEM184B	transmembrane protein 184B
187	78	hsa-miR-34a-5p	KLRK1	killer cell lectin-like receptor subfamily K, member 1
188	78	hsa-miR-34a-5p	TP53INP2	tumor protein p53 inducible nuclear protein 2
189	78	hsa-miR-34a-5p	LRCH1	leucine-rich repeats and calponin homology (CH) domain containing 1
190	78	hsa-miR-34a-5p	SNX15	sorting nexin 15
191	78	hsa-miR-34a-5p	SSX5	synovial sarcoma, X breakpoint 5
192	78	hsa-miR-34a-5p	RNF41	ring finger protein 41, E3 ubiquitin protein ligase
193	78	hsa-miR-34a-5p	SMURF1	SMAD specific E3 ubiquitin protein ligase 1
194	78	hsa-miR-34a-5p	CLOCK	clock circadian regulator
195	78	hsa-miR-34a-5p	KLRC4-KLRK1	KLRC4-KLRK1 readthrough
196	78	hsa-miR-34a-5p	GALNT7	polypeptide N-acetylgalactosaminyltransferase 7
197	78	hsa-miR-34a-5p	2018-09-03	septin 3
198	78	hsa-miR-34a-5p	TMEM79	transmembrane protein 79
199	77	hsa-miR-34a-5p	SNX9	sorting nexin 9
200	77	hsa-miR-34a-5p	ZBTB9	zinc finger and BTB domain containing 9
201	77	hsa-miR-34a-5p	GRM7	glutamate receptor, metabotropic 7
202	76	hsa-miR-34a-5p	CPSF6	cleavage and polyadenylation specific factor 6, 68kDa
203	76	hsa-miR-34a-5p	RPS6KL1	ribosomal protein S6 kinase-like 1
204	76	hsa-miR-34a-5p	ANK2	ankyrin 2, neuronal
205	76	hsa-miR-34a-5p	GAB1	GRB2-associated binding protein 1
206	76	hsa-miR-34a-5p	MYH9	myosin, heavy chain 9, non-muscle
207	76	hsa-miR-34a-5p	GPR156	G protein-coupled receptor 156
208	76	hsa-miR-34a-5p	PPP1R14D	protein phosphatase 1, regulatory (inhibitor) subunit 14D
209	76	hsa-miR-34a-5p	LHFPL2	lipoma HMGIC fusion partner-like 2
210	76	hsa-miR-34a-5p	SMAD7	SMAD family member 7
211	76	hsa-miR-34a-5p	ZDHHC17	zinc finger, DHHC-type containing 17
212	76	hsa-miR-34a-5p	C7orf49	chromosome 7 open reading frame 49
213	76	hsa-miR-34a-5p	B4GALT2	UDP-Gal:betaGlcNAc beta 1,4- galactosyltransferase, polypeptide 2
214	76	hsa-miR-34a-5p	GPR64	G protein-coupled receptor 64
215	76	hsa-miR-34a-5p	TPD52	tumor protein D52
216	76	hsa-miR-34a-5p	XYLT1	xylosyltransferase I
217	75	hsa-miR-34a-5p	DCX	doublecortin
218	75	hsa-miR-34a-5p	PLOD1	procollagen-lysine, 2-oxoglutarate 5-dioxygenase 1
219	75	hsa-miR-34a-5p	PTGIS	prostaglandin I2 (prostacyclin) synthase
220	75	hsa-miR-34a-5p	STAB2	stabilin 2
221	75	hsa-miR-34a-5p	OR2H1	olfactory receptor, family 2, subfamily H, member 1
222	75	hsa-miR-34a-5p	FAM83A	family with sequence similarity 83, member A
223	75	hsa-miR-34a-5p	PFKM	phosphofructokinase, muscle
224	75	hsa-miR-34a-5p	LRRC40	leucine rich repeat containing 40
225	75	hsa-miR-34a-5p	MYRF	myelin regulatory factor
226	75	hsa-miR-34a-5p	NUMBL	numb homolog (Drosophila)-like
227	75	hsa-miR-34a-5p	DDX17	DEAD (Asp-Glu-Ala-Asp) box helicase 17
228	75	hsa-miR-34a-5p	FGF23	fibroblast growth factor 23
229	74	hsa-miR-34a-5p	CNOT4	CCR4-NOT transcription complex, subunit 4
230	74	hsa-miR-34a-5p	TTC19	tetratricopeptide repeat domain 19
231	74	hsa-miR-34a-5p	INA	internexin neuronal intermediate filament protein, alpha
232	74	hsa-miR-34a-5p	XPO5	exportin 5
233	74	hsa-miR-34a-5p	CBX3	chromobox homolog 3
234	74	hsa-miR-34a-5p	EI24	etoposide induced 2.4
235	74	hsa-miR-34a-5p	SEC61A1	Sec61 alpha 1 subunit (S. cerevisiae)
236	74	hsa-miR-34a-5p	C9orf47	chromosome 9 open reading frame 47
237	73	hsa-miR-34a-5p	ZNF551	zinc finger protein 551
238	73	hsa-miR-34a-5p	IQGAP3	IQ motif containing GTPase activating protein 3
239	73	hsa-miR-34a-5p	RANBP10	RAN binding protein 10
240	73	hsa-miR-34a-5p	AGTRAP	angiotensin II receptor-associated protein
241	73	hsa-miR-34a-5p	ATG4B	autophagy related 4B, cysteine peptidase
242	73	hsa-miR-34a-5p	TPCN2	two pore segment channel 2
243	73	hsa-miR-34a-5p	MS4A2	membrane-spanning 4-domains, subfamily A, member 2
244	73	hsa-miR-34a-5p	CSF1R	colony stimulating factor 1 receptor
245	73	hsa-miR-34a-5p	UCP3	uncoupling protein 3 (mitochondrial, proton carrier)
246	72	hsa-miR-34a-5p	PDE7B	phosphodiesterase 7B
247	72	hsa-miR-34a-5p	EVI5L	ecotropic viral integration site 5-like
248	72	hsa-miR-34a-5p	ACSL1	acyl-CoA synthetase long-chain family member 1
249	72	hsa-miR-34a-5p	RAB43	RAB43, member RAS oncogene family
250	72	hsa-miR-34a-5p	NPTX1	neuronal pentraxin I
251	72	hsa-miR-34a-5p	SF3B3	splicing factor 3b, subunit 3, 130kDa
252	72	hsa-miR-34a-5p	TSN	translin
253	72	hsa-miR-34a-5p	OAZ2	ornithine decarboxylase antizyme 2
254	72	hsa-miR-34a-5p	DNMBP	dynamin binding protein
255	72	hsa-miR-34a-5p	ZCCHC17	zinc finger, CCHC domain containing 17
256	72	hsa-miR-34a-5p	USP31	ubiquitin specific peptidase 31
257	72	hsa-miR-34a-5p	NCDN	neurochondrin
258	72	hsa-miR-34a-5p	SATB1	SATB homeobox 1
259	71	hsa-miR-34a-5p	BCL6	B-cell CLL/lymphoma 6
260	71	hsa-miR-34a-5p	PXDC1	PX domain containing 1
261	71	hsa-miR-34a-5p	MC2R	melanocortin 2 receptor (adrenocorticotropic hormone)
262	71	hsa-miR-34a-5p	OLIG3	oligodendrocyte transcription factor 3
263	71	hsa-miR-34a-5p	CRTC1	CREB regulated transcription coactivator 1
264	71	hsa-miR-34a-5p	PACS1	phosphofurin acidic cluster sorting protein 1
265	71	hsa-miR-34a-5p	TPD52L3	tumor protein D52-like 3
266	71	hsa-miR-34a-5p	SYT4	synaptotagmin IV
267	70	hsa-miR-34a-5p	HPSE	heparanase
268	70	hsa-miR-34a-5p	CASP2	caspase 2, apoptosis-related cysteine peptidase
269	70	hsa-miR-34a-5p	SGSM2	small G protein signaling modulator 2
270	70	hsa-miR-34a-5p	SIDT2	SID1 transmembrane family, member 2
271	70	hsa-miR-34a-5p	FAM73B	family with sequence similarity 73, member B
272	70	hsa-miR-34a-5p	MBLAC1	metallo-beta-lactamase domain containing 1
273	70	hsa-miR-34a-5p	ASB4	ankyrin repeat and SOCS box containing 4
274	70	hsa-miR-34a-5p	ALCAM	activated leukocyte cell adhesion molecule
275	70	hsa-miR-34a-5p	CR2	complement component (3d/Epstein Barr virus) receptor 2
276	70	hsa-miR-34a-5p	ASTN1	astrotactin 1
277	70	hsa-miR-34a-5p	LOC101929396	pinin-like
278	70	hsa-miR-34a-5p	PRKCQ	protein kinase C, theta
279	70	hsa-miR-34a-5p	COL5A2	collagen, type V, alpha 2
280	70	hsa-miR-34a-5p	NAT8L	N-acetyltransferase 8-like (GCN5-related, putative)
281	70	hsa-miR-34a-5p	PPP1R16B	protein phosphatase 1, regulatory subunit 16B
282	69	hsa-miR-34a-5p	PDGFRB	platelet-derived growth factor receptor, beta polypeptide
283	69	hsa-miR-34a-5p	ZNF281	zinc finger protein 281
284	69	hsa-miR-34a-5p	TBC1D25	TBC1 domain family, member 25
285	69	hsa-miR-34a-5p	CSNK1G3	casein kinase 1, gamma 3
286	69	hsa-miR-34a-5p	FRMD5	FERM domain containing 5
287	69	hsa-miR-34a-5p	FBXO41	F-box protein 41
288	69	hsa-miR-34a-5p	CNTNAP1	contactin associated protein 1
289	69	hsa-miR-34a-5p	MAP2K1	mitogen-activated protein kinase kinase 1
290	69	hsa-miR-34a-5p	MAP1A	microtubule-associated protein 1A
291	68	hsa-miR-34a-5p	CORO1C	coronin, actin binding protein, 1C
292	68	hsa-miR-34a-5p	MICAL3	microtubule associated monooxygenase, calponin and LIM domain containing 3
293	68	hsa-miR-34a-5p	PIP5K1A	phosphatidylinositol-4-phosphate 5-kinase, type I, alpha
294	68	hsa-miR-34a-5p	ATXN7L3	ataxin 7-like 3
295	68	hsa-miR-34a-5p	SLC39A9	solute carrier family 39, member 9
296	67	hsa-miR-34a-5p	ZER1	zyg-11 related, cell cycle regulator
297	67	hsa-miR-34a-5p	DNAJC16	DnaJ (Hsp40) homolog, subfamily C, member 16
298	67	hsa-miR-34a-5p	PLCB1	phospholipase C, beta 1 (phosphoinositide-specific)
299	67	hsa-miR-34a-5p	LOC102724488	synaptotagmin-15-like
300	67	hsa-miR-34a-5p	TMEM164	transmembrane protein 164
301	67	hsa-miR-34a-5p	AP3S2	adaptor-related protein complex 3, sigma 2 subunit
302	67	hsa-miR-34a-5p	SH3PXD2A	SH3 and PX domains 2A
303	67	hsa-miR-34a-5p	SC5D	sterol-C5-desaturase
304	67	hsa-miR-34a-5p	CPD	carboxypeptidase D
305	67	hsa-miR-34a-5p	CACHD1	cache domain containing 1
306	67	hsa-miR-34a-5p	C2orf44	chromosome 2 open reading frame 44
307	67	hsa-miR-34a-5p	SHISA7	shisa family member 7
308	67	hsa-miR-34a-5p	NETO1	neuropilin (NRP) and tolloid (TLL)-like 1
309	67	hsa-miR-34a-5p	MTA2	metastasis associated 1 family, member 2
310	66	hsa-miR-34a-5p	DCAF7	DDB1 and CUL4 associated factor 7
311	66	hsa-miR-34a-5p	METAP1	methionyl aminopeptidase 1
312	66	hsa-miR-34a-5p	TMCC3	transmembrane and coiled-coil domain family 3
313	66	hsa-miR-34a-5p	PLA2G15	phospholipase A2, group XV
314	66	hsa-miR-34a-5p	FBXO10	F-box protein 10
315	66	hsa-miR-34a-5p	LILRA1	leukocyte immunoglobulin-like receptor, subfamily A (with TM domain), member 1
316	66	hsa-miR-34a-5p	DIXDC1	DIX domain containing 1
317	66	hsa-miR-34a-5p	2018-03-05	membrane-associated ring finger (C3HC4) 5
318	66	hsa-miR-34a-5p	C1orf159	chromosome 1 open reading frame 159
319	66	hsa-miR-34a-5p	GPC6	glypican 6
320	66	hsa-miR-34a-5p	GP5	glycoprotein V (platelet)
321	66	hsa-miR-34a-5p	TMOD2	tropomodulin 2 (neuronal)
322	66	hsa-miR-34a-5p	SERPINF2	serpin peptidase inhibitor, clade F (alpha-2 antiplasmin, pigment epithelium derived factor), member 2
323	66	hsa-miR-34a-5p	STK38L	serine/threonine kinase 38 like
324	66	hsa-miR-34a-5p	ZMYND11	zinc finger, MYND-type containing 11
325	65	hsa-miR-34a-5p	ASB1	ankyrin repeat and SOCS box containing 1
326	65	hsa-miR-34a-5p	FAT4	FAT atypical cadherin 4
327	65	hsa-miR-34a-5p	FRA10AC1	fragile site, folic acid type, rare, fra(10)(q23.3) or fra(10)(q24.2) candidate 1
328	65	hsa-miR-34a-5p	CNST	consortin, connexin sorting protein
329	65	hsa-miR-34a-5p	DPH6	diphthamine biosynthesis 6
330	65	hsa-miR-34a-5p	CDK6	cyclin-dependent kinase 6
331	65	hsa-miR-34a-5p	ZHX2	zinc fingers and homeoboxes 2
332	65	hsa-miR-34a-5p	PRKCB	protein kinase C, beta
333	65	hsa-miR-34a-5p	PKIA	protein kinase (cAMP-dependent, catalytic) inhibitor alpha
334	64	hsa-miR-34a-5p	ENAM	enamelin
335	64	hsa-miR-34a-5p	DNM3	dynamin 3
336	64	hsa-miR-34a-5p	PIK3R2	phosphoinositide-3-kinase, regulatory subunit 2 (beta)
337	64	hsa-miR-34a-5p	TEX264	testis expressed 264
338	64	hsa-miR-34a-5p	CHMP7	charged multivesicular body protein 7
339	64	hsa-miR-34a-5p	LMAN2L	lectin, mannose-binding 2-like
340	64	hsa-miR-34a-5p	LPCAT1	lysophosphatidylcholine acyltransferase 1
341	64	hsa-miR-34a-5p	H6PD	hexose-6-phosphate dehydrogenase (glucose 1-dehydrogenase)
342	64	hsa-miR-34a-5p	SLC6A17	solute carrier family 6 (neutral amino acid transporter), member 17
343	64	hsa-miR-34a-5p	PTPRM	protein tyrosine phosphatase, receptor type, M
344	64	hsa-miR-34a-5p	RRP1B	ribosomal RNA processing 1B
345	64	hsa-miR-34a-5p	MAP3K14	mitogen-activated protein kinase kinase kinase 14
346	64	hsa-miR-34a-5p	MAP7D3	MAP7 domain containing 3
347	64	hsa-miR-34a-5p	C6orf120	chromosome 6 open reading frame 120
348	63	hsa-miR-34a-5p	CHM	choroideremia (Rab escort protein 1)
349	63	hsa-miR-34a-5p	PREB	prolactin regulatory element binding
350	63	hsa-miR-34a-5p	MAPK1IP1L	mitogen-activated protein kinase 1 interacting protein 1-like
351	63	hsa-miR-34a-5p	TOM1	target of myb1 (chicken)
352	63	hsa-miR-34a-5p	DMWD	dystrophia myotonica, WD repeat containing
353	63	hsa-miR-34a-5p	LRP4	low density lipoprotein receptor-related protein 4
354	63	hsa-miR-34a-5p	GMIP	GEM interacting protein
355	63	hsa-miR-34a-5p	S1PR3	sphingosine-1-phosphate receptor 3
356	63	hsa-miR-34a-5p	FAM117B	family with sequence similarity 117, member B
357	63	hsa-miR-34a-5p	CACNA1E	calcium channel, voltage-dependent, R type, alpha 1E subunit
358	63	hsa-miR-34a-5p	LETM1	leucine zipper-EF-hand containing transmembrane protein 1
359	63	hsa-miR-34a-5p	MTUS1	microtubule associated tumor suppressor 1
360	63	hsa-miR-34a-5p	MLLT1	myeloid/lymphoid or mixed-lineage leukemia (trithorax homolog, Drosophila); translocated to, 1
361	62	hsa-miR-34a-5p	STX17	syntaxin 17
362	62	hsa-miR-34a-5p	POU6F1	POU class 6 homeobox 1
363	62	hsa-miR-34a-5p	RNF216	ring finger protein 216
364	62	hsa-miR-34a-5p	KIAA0825	KIAA0825
365	62	hsa-miR-34a-5p	AXL	AXL receptor tyrosine kinase
366	62	hsa-miR-34a-5p	SEMA4B	sema domain, immunoglobulin domain (Ig), transmembrane domain (TM) and short cytoplasmic domain, (semaphorin) 4B
367	62	hsa-miR-34a-5p	IKBKE	inhibitor of kappa light polypeptide gene enhancer in B-cells, kinase epsilon
368	62	hsa-miR-34a-5p	GPR17	G protein-coupled receptor 17
369	62	hsa-miR-34a-5p	ZNF304	zinc finger protein 304
370	62	hsa-miR-34a-5p	CALHM1	calcium homeostasis modulator 1
371	62	hsa-miR-34a-5p	ETV6	ets variant 6
372	62	hsa-miR-34a-5p	BAALC	brain and acute leukemia, cytoplasmic
373	62	hsa-miR-34a-5p	THRA	thyroid hormone receptor, alpha
374	62	hsa-miR-34a-5p	TMEM104	transmembrane protein 104
375	61	hsa-miR-34a-5p	LYPD8	LY6/PLAUR domain containing 8
376	61	hsa-miR-34a-5p	RAI14	retinoic acid induced 14
377	61	hsa-miR-34a-5p	GRK6	G protein-coupled receptor kinase 6
378	61	hsa-miR-34a-5p	CNTN2	contactin 2 (axonal)
379	61	hsa-miR-34a-5p	FN3KRP	fructosamine 3 kinase related protein
380	61	hsa-miR-34a-5p	RIMS3	regulating synaptic membrane exocytosis 3
381	61	hsa-miR-34a-5p	PSMD5	proteasome (prosome, macropain) 26S subunit, non-ATPase, 5
382	61	hsa-miR-34a-5p	PTPRD	protein tyrosine phosphatase, receptor type, D
383	61	hsa-miR-34a-5p	ISY1	ISY1 splicing factor homolog (S. cerevisiae)
384	61	hsa-miR-34a-5p	CTIF	CBP80/20-dependent translation initiation factor
385	61	hsa-miR-34a-5p	LOC101930320	extensin-like
386	61	hsa-miR-34a-5p	SPICE1	spindle and centriole associated protein 1
387	61	hsa-miR-34a-5p	EME1	essential meiotic structure-specific endonuclease 1
388	61	hsa-miR-34a-5p	MARCKSL1	MARCKS-like 1
389	61	hsa-miR-34a-5p	CRY2	cryptochrome circadian clock 2
390	61	hsa-miR-34a-5p	P2RY14	purinergic receptor P2Y, G-protein coupled, 14
391	60	hsa-miR-34a-5p	SLC44A2	solute carrier family 44 (choline transporter), member 2
392	60	hsa-miR-34a-5p	GPS2	G protein pathway suppressor 2
393	60	hsa-miR-34a-5p	RARG	retinoic acid receptor, gamma
394	60	hsa-miR-34a-5p	TCF12	transcription factor 12
395	60	hsa-miR-34a-5p	NFAM1	NFAT activating protein with ITAM motif 1
396	60	hsa-miR-34a-5p	ACAP3	ArfGAP with coiled-coil, ankyrin repeat and PH domains 3
397	60	hsa-miR-34a-5p	KITLG	KIT ligand
398	60	hsa-miR-34a-5p	GBP5	guanylate binding protein 5
399	60	hsa-miR-34a-5p	CNOT6	CCR4-NOT transcription complex, subunit 6
400	60	hsa-miR-34a-5p	RASSF6	Ras association (RalGDS/AF-6) domain family member 6
401	60	hsa-miR-34a-5p	SLC2A8	solute carrier family 2 (facilitated glucose transporter), member 8
402	60	hsa-miR-34a-5p	CALCA	calcitonin-related polypeptide alpha
403	60	hsa-miR-34a-5p	IGSF3	immunoglobulin superfamily, member 3
404	60	hsa-miR-34a-5p	BRPF3	bromodomain and PHD finger containing, 3
405	60	hsa-miR-34a-5p	ANKS1A	ankyrin repeat and sterile alpha motif domain containing 1A
406	60	hsa-miR-34a-5p	GOLPH3L	golgi phosphoprotein 3-like
407	60	hsa-miR-34a-5p	NAPG	N-ethylmaleimide-sensitive factor attachment protein, gamma
408	60	hsa-miR-34a-5p	MRAS	muscle RAS oncogene homolog
409	59	hsa-miR-34a-5p	NISCH	nischarin
410	59	hsa-miR-34a-5p	KRI1	KRI1 homolog (S. cerevisiae)
411	59	hsa-miR-34a-5p	DAAM2	dishevelled associated activator of morphogenesis 2
412	59	hsa-miR-34a-5p	SLC2A13	solute carrier family 2 (facilitated glucose transporter), member 13
413	59	hsa-miR-34a-5p	CERS6	ceramide synthase 6
414	59	hsa-miR-34a-5p	GLIS2	GLIS family zinc finger 2
415	59	hsa-miR-34a-5p	LRRC46	leucine rich repeat containing 46
416	59	hsa-miR-34a-5p	NFRKB	nuclear factor related to kappaB binding protein
417	59	hsa-miR-34a-5p	ALG13	ALG13, UDP-N-acetylglucosaminyltransferase subunit
418	59	hsa-miR-34a-5p	THBD	thrombomodulin
419	59	hsa-miR-34a-5p	FAM46A	family with sequence similarity 46, member A
420	59	hsa-miR-34a-5p	GINS3	GINS complex subunit 3 (Psf3 homolog)
421	59	hsa-miR-34a-5p	LOXL3	lysyl oxidase-like 3
422	59	hsa-miR-34a-5p	IRAK2	interleukin-1 receptor-associated kinase 2
423	59	hsa-miR-34a-5p	RNF144B	ring finger protein 144B
424	59	hsa-miR-34a-5p	SWAP70	SWAP switching B-cell complex 70kDa subunit
425	59	hsa-miR-34a-5p	FAM120AOS	family with sequence similarity 120A opposite strand
426	58	hsa-miR-34a-5p	MAPK13	mitogen-activated protein kinase 13
427	58	hsa-miR-34a-5p	ATP6V1C1	ATPase, H+ transporting, lysosomal 42kDa, V1 subunit C1
428	58	hsa-miR-34a-5p	AR	androgen receptor
429	58	hsa-miR-34a-5p	BBS1	Bardet-Biedl syndrome 1
430	58	hsa-miR-34a-5p	UBQLN4	ubiquilin 4
431	58	hsa-miR-34a-5p	RNASEL	ribonuclease L (2',5'-oligoisoadenylate synthetase-dependent)
432	57	hsa-miR-34a-5p	ITPR2	inositol 1,4,5-trisphosphate receptor, type 2
433	57	hsa-miR-34a-5p	ULBP2	UL16 binding protein 2
434	57	hsa-miR-34a-5p	SZRD1	SUZ RNA binding domain containing 1
435	57	hsa-miR-34a-5p	CWC25	CWC25 spliceosome-associated protein homolog (S. cerevisiae)
436	57	hsa-miR-34a-5p	JPH1	junctophilin 1
437	57	hsa-miR-34a-5p	ORAI3	ORAI calcium release-activated calcium modulator 3
438	57	hsa-miR-34a-5p	SIPA1	signal-induced proliferation-associated 1
439	57	hsa-miR-34a-5p	ADAM22	ADAM metallopeptidase domain 22
440	57	hsa-miR-34a-5p	LRRTM2	leucine rich repeat transmembrane neuronal 2
441	57	hsa-miR-34a-5p	MON2	MON2 homolog (S. cerevisiae)
442	57	hsa-miR-34a-5p	USP54	ubiquitin specific peptidase 54
443	57	hsa-miR-34a-5p	ZSCAN9	zinc finger and SCAN domain containing 9
444	57	hsa-miR-34a-5p	FOXP3	forkhead box P3
445	57	hsa-miR-34a-5p	B3GAT1	beta-1,3-glucuronyltransferase 1 (glucuronosyltransferase P)
446	57	hsa-miR-34a-5p	AMOTL2	angiomotin like 2
447	57	hsa-miR-34a-5p	NDOR1	NADPH dependent diflavin oxidoreductase 1
448	56	hsa-miR-34a-5p	HPCAL4	hippocalcin like 4
449	56	hsa-miR-34a-5p	PLEKHM3	pleckstrin homology domain containing, family M, member 3
450	56	hsa-miR-34a-5p	LOC101928344	protein GVQW1-like
451	56	hsa-miR-34a-5p	BTBD11	BTB (POZ) domain containing 11
452	56	hsa-miR-34a-5p	MYNN	myoneurin
453	56	hsa-miR-34a-5p	TMEM109	transmembrane protein 109
454	56	hsa-miR-34a-5p	AK3	adenylate kinase 3
455	56	hsa-miR-34a-5p	ADAMTS2	ADAM metallopeptidase with thrombospondin type 1 motif, 2
456	56	hsa-miR-34a-5p	TSPAN11	tetraspanin 11
457	56	hsa-miR-34a-5p	DUSP8	dual specificity phosphatase 8
458	56	hsa-miR-34a-5p	CLIC5	chloride intracellular channel 5
459	56	hsa-miR-34a-5p	MAPT	microtubule-associated protein tau
460	55	hsa-miR-34a-5p	HTR2C	5-hydroxytryptamine (serotonin) receptor 2C, G protein-coupled
461	55	hsa-miR-34a-5p	B3GALNT1	beta-1,3-N-acetylgalactosaminyltransferase 1 (globoside blood group)
462	55	hsa-miR-34a-5p	PLN	phospholamban
463	55	hsa-miR-34a-5p	SDR9C7	short chain dehydrogenase/reductase family 9C, member 7
464	55	hsa-miR-34a-5p	TRIM41	tripartite motif containing 41
465	55	hsa-miR-34a-5p	TUBGCP3	tubulin, gamma complex associated protein 3
466	55	hsa-miR-34a-5p	EPS15L1	epidermal growth factor receptor pathway substrate 15-like 1
467	55	hsa-miR-34a-5p	FAM207A	family with sequence similarity 207, member A
468	55	hsa-miR-34a-5p	F2RL2	coagulation factor II (thrombin) receptor-like 2
469	55	hsa-miR-34a-5p	MGAT5B	mannosyl (alpha-1,6-)-glycoprotein beta-1,6-N-acetyl-glucosaminyltransferase, isozyme B
470	55	hsa-miR-34a-5p	SIX3	SIX homeobox 3
471	55	hsa-miR-34a-5p	LHPP	phospholysine phosphohistidine inorganic pyrophosphate phosphatase
472	55	hsa-miR-34a-5p	TRIQK	triple QxxK/R motif containing
473	55	hsa-miR-34a-5p	ZDHHC15	zinc finger, DHHC-type containing 15
474	55	hsa-miR-34a-5p	BMP3	bone morphogenetic protein 3
475	55	hsa-miR-34a-5p	LPGAT1	lysophosphatidylglycerol acyltransferase 1
476	55	hsa-miR-34a-5p	FUT9	fucosyltransferase 9 (alpha (1,3) fucosyltransferase)
477	55	hsa-miR-34a-5p	SYVN1	synovial apoptosis inhibitor 1, synoviolin
478	55	hsa-miR-34a-5p	LRRC7	leucine rich repeat containing 7
479	54	hsa-miR-34a-5p	C22orf23	chromosome 22 open reading frame 23
480	54	hsa-miR-34a-5p	TNFSF14	tumor necrosis factor (ligand) superfamily, member 14
481	54	hsa-miR-34a-5p	SLC26A9	solute carrier family 26 (anion exchanger), member 9
482	54	hsa-miR-34a-5p	SLCO3A1	solute carrier organic anion transporter family, member 3A1
483	54	hsa-miR-34a-5p	KLHDC3	kelch domain containing 3
484	54	hsa-miR-34a-5p	CACNA1C	calcium channel, voltage-dependent, L type, alpha 1C subunit
485	54	hsa-miR-34a-5p	C1orf116	chromosome 1 open reading frame 116
486	54	hsa-miR-34a-5p	ALDH1L2	aldehyde dehydrogenase 1 family, member L2
487	54	hsa-miR-34a-5p	ACTR1A	ARP1 actin-related protein 1 homolog A, centractin alpha (yeast)
488	54	hsa-miR-34a-5p	MYADM	myeloid-associated differentiation marker
489	54	hsa-miR-34a-5p	DAPK2	death-associated protein kinase 2
490	54	hsa-miR-34a-5p	FRMD4A	FERM domain containing 4A
491	54	hsa-miR-34a-5p	CRHR1	corticotropin releasing hormone receptor 1
492	53	hsa-miR-34a-5p	ATXN7	ataxin 7
493	53	hsa-miR-34a-5p	FXYD6-FXYD2	FXYD6-FXYD2 readthrough
494	53	hsa-miR-34a-5p	CBX2	chromobox homolog 2
495	53	hsa-miR-34a-5p	CLDN18	claudin 18
496	53	hsa-miR-34a-5p	NUP43	nucleoporin 43kDa
497	53	hsa-miR-34a-5p	LRRC55	leucine rich repeat containing 55
498	53	hsa-miR-34a-5p	KCNAB2	potassium voltage-gated channel, shaker-related subfamily, beta member 2
499	53	hsa-miR-34a-5p	C10orf128	chromosome 10 open reading frame 128
500	53	hsa-miR-34a-5p	FAM208A	family with sequence similarity 208, member A
501	53	hsa-miR-34a-5p	ARPP19	cAMP-regulated phosphoprotein, 19kDa
502	53	hsa-miR-34a-5p	KIT	v-kit Hardy-Zuckerman 4 feline sarcoma viral oncogene homolog
503	53	hsa-miR-34a-5p	AGO4	argonaute RISC catalytic component 4
504	53	hsa-miR-34a-5p	FXYD2	FXYD domain containing ion transport regulator 2
505	53	hsa-miR-34a-5p	FUK	fucokinase
506	53	hsa-miR-34a-5p	RASL12	RAS-like, family 12
507	53	hsa-miR-34a-5p	STC1	stanniocalcin 1
508	53	hsa-miR-34a-5p	RXFP1	relaxin/insulin-like family peptide receptor 1
509	53	hsa-miR-34a-5p	NCOR2	nuclear receptor corepressor 2
510	53	hsa-miR-34a-5p	GATA3	GATA binding protein 3
511	53	hsa-miR-34a-5p	PKNOX1	PBX/knotted 1 homeobox 1
512	52	hsa-miR-34a-5p	PLXNA2	plexin A2
513	52	hsa-miR-34a-5p	MAP4K4	mitogen-activated protein kinase kinase kinase kinase 4
514	52	hsa-miR-34a-5p	PLET1	placenta expressed transcript 1
515	52	hsa-miR-34a-5p	LIMA1	LIM domain and actin binding 1
516	52	hsa-miR-34a-5p	KIAA1644	KIAA1644
517	52	hsa-miR-34a-5p	ZBTB5	zinc finger and BTB domain containing 5
518	52	hsa-miR-34a-5p	PDE4B	phosphodiesterase 4B, cAMP-specific
519	52	hsa-miR-34a-5p	BEST1	bestrophin 1
520	52	hsa-miR-34a-5p	NDST1	N-deacetylase/N-sulfotransferase (heparan glucosaminyl) 1
521	52	hsa-miR-34a-5p	TMEM35	transmembrane protein 35
522	52	hsa-miR-34a-5p	SNX12	sorting nexin 12
523	52	hsa-miR-34a-5p	RHOBTB3	Rho-related BTB domain containing 3
524	52	hsa-miR-34a-5p	IER5L	immediate early response 5-like
525	52	hsa-miR-34a-5p	AC005594.3	uncharacterized LOC100131094
526	51	hsa-miR-34a-5p	CTCFL	CCCTC-binding factor (zinc finger protein)-like
527	51	hsa-miR-34a-5p	PLAG1	pleiomorphic adenoma gene 1
528	51	hsa-miR-34a-5p	KLHL3	kelch-like family member 3
529	51	hsa-miR-34a-5p	JAG1	jagged 1
530	51	hsa-miR-34a-5p	CNOT6L	CCR4-NOT transcription complex, subunit 6-like
531	51	hsa-miR-34a-5p	HK1	hexokinase 1
532	51	hsa-miR-34a-5p	TRIM10	tripartite motif containing 10
533	51	hsa-miR-34a-5p	LYST	lysosomal trafficking regulator
534	51	hsa-miR-34a-5p	ZNF324	zinc finger protein 324
535	50	hsa-miR-34a-5p	ZNF641	zinc finger protein 641
536	50	hsa-miR-34a-5p	DBNDD1	dysbindin (dystrobrevin binding protein 1) domain containing 1
537	50	hsa-miR-34a-5p	VCL	vinculin
538	50	hsa-miR-34a-5p	LPHN1	latrophilin 1
539	50	hsa-miR-34a-5p	TMEM242	transmembrane protein 242
540	50	hsa-miR-34a-5p	NEDD9	neural precursor cell expressed, developmentally down-regulated 9
541	50	hsa-miR-34a-5p	AQP8	aquaporin 8
542	50	hsa-miR-34a-5p	SLC6A6	solute carrier family 6 (neurotransmitter transporter), member 6
543	50	hsa-miR-34a-5p	RASGRP4	RAS guanyl releasing protein 4
544	50	hsa-miR-34a-5p	NUP210	nucleoporin 210kDa
545	50	hsa-miR-34a-5p	KIAA1045	KIAA1045
546	50	hsa-miR-34a-5p	CD99L2	CD99 molecule-like 2
547	50	hsa-miR-34a-5p	DHCR7	7-dehydrocholesterol reductase

## Sheet: Supplementary Table S3
Table S3 The overlapped target genes of miR-34a were predicted with TargetScan and miRDB
Gene name	Gene stable ID	ENTREZID
CHD1	ENSSSCG00000014177	100525390
NOTCH1	ENSSSCG00000038509	100144593
POGZ	ENSSSCG00000006622	100155137
ERGIC1	ENSSSCG00000016988	100523931
SLC6A17	ENSSSCG00000006811	100156430
TCF12	ENSSSCG00000004600	100621557
ZNF304	ENSSSCG00000034301
STK38L	ENSSSCG00000022288	100516734
SIPA1	ENSSSCG00000012982	100517325
SATB1	ENSSSCG00000011201	100155111
CACNA1E	ENSSSCG00000015543	100511769
CTNND2	ENSSSCG00000016780	100517978
PACS1	ENSSSCG00000012956	100521836
FUT9	ENSSSCG00000004338	102160171
SYNJ1	ENSSSCG00000012035	100525664
FOXP1	ENSSSCG00000027675	100525716
PPP1R16B	ENSSSCG00000007350	100517865
CPLX2	ENSSSCG00000033682
TPD52	ENSSSCG00000006156	100151928
DLL1	ENSSSCG00000027726	100620481
FAM167A	ENSSSCG00000032852	100627362
ACBD3	ENSSSCG00000024180	100621148
CNOT6	ENSSSCG00000014009	100516183
RTN4RL1	ENSSSCG00000039780	100511223
MSL2	ENSSSCG00000011650	100155763
STX17	ENSSSCG00000005386	100157063
PGM1	ENSSSCG00000003812	397566
LIMD2	ENSSSCG00000040509	100512735
CDK6	ENSSSCG00000040183	100518921
SLC44A2	ENSSSCG00000013639	100524730
ZNF644	ENSSSCG00000022534	100152774
LDHA	ENSSSCG00000013366	407245
SCN2B	ENSSSCG00000021651	100514594
TSN	ENSSSCG00000015729
IL6R	ENSSSCG00000027628	399522
MLLT1	ENSSSCG00000013534	100517879
LEF1	ENSSSCG00000009148	100170126
ITSN1	ENSSSCG00000024614	100622350
CNTN2	ENSSSCG00000040824	102163923
NAV1	ENSSSCG00000010915	100525121
FAM208A	ENSSSCG00000024201	100627450
ERC1	ENSSSCG00000000755	100513988
FAM76A	ENSSSCG00000027894	100627656
RAB43	ENSSSCG00000037568
KIAA1217	ENSSSCG00000011075	100519102
PEA15	ENSSSCG00000032164	100152480
XPO5	ENSSSCG00000001679	100155084
PDE4B	ENSSSCG00000003805	100037941
CELF3	ENSSSCG00000006618	100515828
ARHGAP1	ENSSSCG00000013256	100515942
CERS6	ENSSSCG00000032715
SGPP1	ENSSSCG00000028558	100626032
SYVN1	ENSSSCG00000027057	100514334
TNRC18	ENSSSCG00000022553	100515017
EML5	ENSSSCG00000002427	100153276
CNOT6L	ENSSSCG00000008989	100512848
SNX12	ENSSSCG00000012400	100155023
DDX17	ENSSSCG00000000104	100514347
ELMOD1	ENSSSCG00000015002	100626413
SNX15	ENSSSCG00000013012	100515425
GRM7	ENSSSCG00000023891	100621119
ARID4B	ENSSSCG00000010156	100152399
UHRF2	ENSSSCG00000005201	102168004
CAPN6	ENSSSCG00000012584	100522971
MET	ENSSSCG00000024351	100739745
PKIA	ENSSSCG00000006163	397408
ACSL1	ENSSSCG00000015784	448982
RAP1GDS1	ENSSSCG00000022353	100622342
DPYSL4	ENSSSCG00000010762	100512868
BTBD11	ENSSSCG00000000162	100627589
TMEM109	ENSSSCG00000013110	100511116
CLOCK	ENSSSCG00000008909	100628097
USF1	ENSSSCG00000006371	100156913
DAAM1	ENSSSCG00000005078	100517445
AMER1	ENSSSCG00000012361	100512031
TOM1	ENSSSCG00000038943
JAG1	ENSSSCG00000007067	100156773
DCAF7	ENSSSCG00000017294	100514182
PPP2R3A	ENSSSCG00000033185	102160080
RPS6KA4	ENSSSCG00000028806	100626270
STRN3	ENSSSCG00000040657	100624265
GMFB	ENSSSCG00000026294	100511732
MAP4K4	ENSSSCG00000008164	100516547
DNAJC16	ENSSSCG00000003464	100519845
DIXDC1	ENSSSCG00000015036	100520320
ADAM22	ENSSSCG00000015297	100513676
LMAN2L	ENSSSCG00000026939	100627779
SEMA4F	ENSSSCG00000008262	100512275
TMEM104	ENSSSCG00000017230	100513429
PPFIA1	ENSSSCG00000037451	100738060
ORAI3	ENSSSCG00000007770	100736565
HTR2C	ENSSSCG00000012593	100524920
NDST1	ENSSSCG00000032731
NETO1	ENSSSCG00000027654	100622872
ZER1	ENSSSCG00000005659	100514508
ACTR1A	ENSSSCG00000010585	100156619
PPP1R10	ENSSSCG00000001347	100144450
RIMS3	ENSSSCG00000039245
GREM2	ENSSSCG00000023289
ARHGAP26	ENSSSCG00000014399	100520606
SVOP	ENSSSCG00000009941	100156646
TMOD2	ENSSSCG00000004628	100157165
SLC6A1	ENSSSCG00000011577	100156668
GABRA3	ENSSSCG00000025708	100517926
TMEM164	ENSSSCG00000037670	100520165
IQGAP3	ENSSSCG00000006475	100515079
FGD6	ENSSSCG00000000901	100517825
FBXO30	ENSSSCG00000004121	100519988
AGTRAP	ENSSSCG00000022401	100524812
E2F5	ENSSSCG00000006145	100157957
SERPINF2	ENSSSCG00000038745	100525254
PDXK	ENSSSCG00000034758	396983
FBXO10	ENSSSCG00000005350	100624516
SGSM2	ENSSSCG00000017829	100512309
TRIM67	ENSSSCG00000010177	100153049
TBL1XR1	ENSSSCG00000011760	100522831
FBXO41	ENSSSCG00000008302	100517089
PNOC	ENSSSCG00000032600	397257
C6orf120	ENSSSCG00000038931
DCX	ENSSSCG00000012585	100523160
ACSL4	ENSSSCG00000012583	448980
CLCN3	ENSSSCG00000009713	100156049
UBP1	ENSSSCG00000011235	100512254
TMEM184B	ENSSSCG00000000108	100157699
C22orf23	ENSSSCG00000000117	100155721
SAR1A	ENSSSCG00000010260	595115
CBFA2T3	ENSSSCG00000002648	100525577
TANC2	ENSSSCG00000017298	100515233
PPARGC1B	ENSSSCG00000014437	100329221
ATG4B	ENSSSCG00000032919	100462747
SLCO3A1	ENSSSCG00000002263	100156054
SIX3	ENSSSCG00000039283
ZNF641	ENSSSCG00000021654	100512413
PIP5K1A	ENSSSCG00000030547	100624272
NAV3	ENSSSCG00000029249	100622883
FRK	ENSSSCG00000004434	100157810
CORO1C	ENSSSCG00000009944	100156622
GLCE	ENSSSCG00000026078	100154444
THRA	ENSSSCG00000035969	397387
SLC2A13	ENSSSCG00000000783	100520492
GMNC	ENSSSCG00000024420	100521153
METAP1	ENSSSCG00000009186	100513747
NRIP3	ENSSSCG00000014570	100519788
VPS37B	ENSSSCG00000028889	100152918
FRMD4A	ENSSSCG00000011056	100737056
ANK2	ENSSSCG00000009125	100512728
VAT1	ENSSSCG00000024059	100625359
CHMP7	ENSSSCG00000033113
SCML2	ENSSSCG00000012155	100519636
MPP2	ENSSSCG00000017367	100515505
BCL2L13	ENSSSCG00000040373	100517587
BMP3	ENSSSCG00000029061	100512974
INA	ENSSSCG00000010595	100153400
MYH9	ENSSSCG00000000145	396904
PTPN4	ENSSSCG00000015743	100522902
ASB1	ENSSSCG00000016340	100623561
RGS17	ENSSSCG00000004075	100514020
VCL	ENSSSCG00000010313	396974
PKP4	ENSSSCG00000015878	100523287
SIDT2	ENSSSCG00000015074	100523197
MLLT3	ENSSSCG00000005166	100524063
CA7	ENSSSCG00000038785	100623621
PLAG1	ENSSSCG00000006247	100154905
CPD	ENSSSCG00000017799	100517495
ATXN7L3	ENSSSCG00000017362	100511716
BAZ2A	ENSSSCG00000000403	100153516
CSF1R	ENSSSCG00000014441	100517086
GALNT7	ENSSSCG00000009705	100158205
CUEDC1	ENSSSCG00000017624	100511955
SLC4A7	ENSSSCG00000011218	100524044
OSGIN2	ENSSSCG00000021184	100157701
RRAGC	ENSSSCG00000003648	100513798
PDGFRA	ENSSSCG00000008841	100524633
AP3S2	ENSSSCG00000030174	100153862
PDE7B	ENSSSCG00000004165	100037969
FOXJ2	ENSSSCG00000039580	100625827
TGIF2	ENSSSCG00000036002
MRAS	ENSSSCG00000027443	100621398
AHCYL2	ENSSSCG00000016568	100514931
SEMA4B	ENSSSCG00000031719
F2RL2	ENSSSCG00000037582	100519355
TOB2	ENSSSCG00000037958
CALCR	ENSSSCG00000015320	397638
NFE2L1	ENSSSCG00000017525	106505015
PREB	ENSSSCG00000008553	100522734
ZMYM4	ENSSSCG00000003627	100524151
TBC1D25	ENSSSCG00000040599	100628142
KCNK3	ENSSSCG00000008563	100737895
HCN3	ENSSSCG00000006518	100526049
FAM131B	ENSSSCG00000028274	100520650
MAPT	ENSSSCG00000017311	100738351
MGAT5B	ENSSSCG00000017170	100516218
ZNF281	ENSSSCG00000010911	100523859
GOLPH3L	ENSSSCG00000038558	100153347
ZFHX4	ENSSSCG00000006169	100158210
RPS6KL1	ENSSSCG00000002375	100152357
PITPNC1	ENSSSCG00000017274	100233199
KITLG	ENSSSCG00000035495	397509
MTA2	ENSSSCG00000013062	100515941
CRTC1	ENSSSCG00000013915	100523662
DAGLA	ENSSSCG00000013079	100520824
FAT4	ENSSSCG00000036155	102159412
MTUS1	ENSSSCG00000040013	100153650
LMAN1	ENSSSCG00000004908	100153007
MDM4	ENSSSCG00000015284	100512731
RASGRP4	ENSSSCG00000002960	100516199
ABR	ENSSSCG00000017804	100522463
SHKBP1	ENSSSCG00000033836
HK1	ENSSSCG00000010253	100152344
PLOD1	ENSSSCG00000003433	100525583
MAP2K1	ENSSSCG00000004943	100233191
GPR158	ENSSSCG00000038536	100622098
SYT1	ENSSSCG00000000948	100513599
AXL	ENSSSCG00000038806	100144875
BRINP1	ENSSSCG00000005504	100625235
BRPF3	ENSSSCG00000020803	100155440
FAM117B	ENSSSCG00000016114	100512564
RET	ENSSSCG00000010199	100153852
NUMBL	ENSSSCG00000023228	100627312
EVI5L	ENSSSCG00000013585	100519944
LOXL3	ENSSSCG00000008266	100512652
DGKZ	ENSSSCG00000013259	100519533
B3GAT1	ENSSSCG00000015259	100520760
SHISA7	ENSSSCG00000035924
PPP1R11	ENSSSCG00000024259	100141423
SEMA4C	ENSSSCG00000008197	100525283
MGAT4A	ENSSSCG00000008188	100524079
LRRTM2	ENSSSCG00000034989	100524309
ZCCHC17	ENSSSCG00000031639	100737486
CACNB3	ENSSSCG00000032967	100524021
FLOT2	ENSSSCG00000017777	100518752
LZTS3	ENSSSCG00000007161	100625861
SLC25A27	ENSSSCG00000001720	100157774
CNTNAP1	ENSSSCG00000017393	100521039
ADO	ENSSSCG00000031360	100153304
ADIPOR2	ENSSSCG00000000757	404694
COL12A1	ENSSSCG00000004484	100156689
MON2	ENSSSCG00000000458	100154568
ANKS1A	ENSSSCG00000001534	100156655
B4GALT2	ENSSSCG00000026793	100736821
RRAS	ENSSSCG00000003183	100516558
HNF4A	ENSSSCG00000007371	733636
TTC19	ENSSSCG00000023747	102165221
TAF5	ENSSSCG00000010597	100152210
FRMD5	ENSSSCG00000004694	100152168
GAB1	ENSSSCG00000009048	100511026
PTPRM	ENSSSCG00000028805	102160512
RFX3	ENSSSCG00000005225	100154028
PTPRD	ENSSSCG00000005194	100155429
SATB2	ENSSSCG00000021657	102160784
CCNE2	ENSSSCG00000006095	100512048
USP31	ENSSSCG00000030424	100627718
ALCAM	ENSSSCG00000011946	397269
MAP1A	ENSSSCG00000004705	100154987
LGR4	ENSSSCG00000013335	100518646
MYCN	ENSSSCG00000008618	100518190
DMWD	ENSSSCG00000038738
RANBP10	ENSSSCG00000021803	100520613
XYLT1	ENSSSCG00000007872	100514160
VAMP2	ENSSSCG00000034868	100620549
PVRL1	ENSSSCG00000015125	397247
FKBP1B	ENSSSCG00000008584	100522131
SMIM15	ENSSSCG00000033024	100525133
ASIC2	ENSSSCG00000040177	100628008
TMEM255A	ENSSSCG00000012607	100152537
TMEM55A	ENSSSCG00000006121	100156639
KLF4	ENSSSCG00000005437	595111
SRPR	ENSSSCG00000015227
PODXL	ENSSSCG00000016548	100512201
ATMIN	ENSSSCG00000032216	102166602
SDK2	ENSSSCG00000017244	100518574
ALDOA	ENSSSCG00000032556
WASF1	ENSSSCG00000004404	100154562
HSPA1B		396648
KIAA1462	ENSSSCG00000011020	100518508
SEPT3	ENSSSCG00000000040
ZDHHC17	ENSSSCG00000000952	100514712
GPR64		100157214
LRRC40	ENSSSCG00000003792	100515841
CASP2	ENSSSCG00000000910	100126863
FAM73B	ENSSSCG00000005669
CR2	ENSSSCG00000028674	100623585
TMCC3	ENSSSCG00000000906	100518487
PLA2G15
GPC6		102166299
FAM46A	ENSSSCG00000004464	100156873
SZRD1	ENSSSCG00000031083	100523067
TRIM41	ENSSSCG00000032836	100626621
LRRC7		100516204
MYADM	ENSSSCG00000003253	100519316
CRHR1	ENSSSCG00000017313	397426
ATXN7	ENSSSCG00000011493	100519688
LRRC55	ENSSSCG00000039445	100625472
ARPP19	ENSSSCG00000004620	397362
AGO4	ENSSSCG00000003630	100499507
FXYD2	ENSSSCG00000015084	541593
LPHN1	ENSSSCG00000013773	100514215
KIAA1045	ENSSSCG00000005296	100525378

## Sheet: Supplementary Table S4
Table S4 The sequences of small interfering RNAs (siRNAs) specifically targeting ACSL4
siRNA	Sequence (5′→3′)	AU (%)	Tm
si1-ACSL4	GCUACCUAUCUGAUUACUATT	57.14	56.8
	UAGUAAUCAGAUAGGUAGCTT	57.14	54.3
si2-ACSL4	GCAAUUUGAUAGCUGGAAUTT	57.14	57.7
	AUUCCAGCUAUCAAAUUGCTT	57.14	58.1
si3-ACSL4	CCAAUCAAGGUUCGCUUAATT	52.28	61.2
	UUAAGCGAACCUUGAUUGGTT	52.38	59.3

## Sheet: Supplementary Table S5
Table S5 Primers used for luciferase reporter assay
Primer name	Sequence (5′→3′)	Length(nt)	GC (%)	Tm
ACSL4-WT-F	GCGAGCTCCTCATTCTTCCCAACTTGCCTT	30	45.2	66.3
ACSL4-MUT-Rm	CGACAGATTA GTTTCTAGCT TCCG	24	45.8	55
ACSL4-MUT-Fm	CGGAAGCTAG AAACTAATCT GTCG	24	45.8	55
ACSL4-WT-R	GCGAGCTCGATGAAAAATCAGGGGGTAGTGG	31	48.4	66.3
Note：Restriction enzyme sites added in primes are shown in underlines.

## Sheet: Supplementary Table S6
Table S6 Primers used for real-time quantitative PCR
Primer name	Sequence (5′→3′)	Length(nt)	GC (%)	Tm
Ssc-miR-34a	TGG CAG TGT CTT AGC TGG TTG T	22	50	62.1
U6-F	GCTTCGGCAGCACATATACTAAAAT	25	40	61.9
U6-R	CGCTTCACGAATTTGCGTGTCAT	23	47.8	68.4
Sirt1-F	AACCGATGGAGAGTCCAGGT	20	55	60.9
Sirt1-R	TACCTCAGCGCCATGGAAAA	20	50	63.8
ATGL-F	TTGCTGTCAACCAACCACTC	20	50	59.7
ATGL-R	TAATAGTGCTCTGAGGGCCG	20	55	60.4
aP2-F	GAGCACCATAACCTTAGATGGA	22	45.5	58.2
aP2-R	AAATTCTGGTAGCCGTGACA	20	45	58.2
SREBP-1c-F	CGATGCTCTTAGCTGAGTGT	20	50	55.8
SREBP-1c-R	GGTCCAAGAATTTCACCTCT	20	45	55.7
PPARγ-F	AGGACTACCAAAGTGCCATCAAA	23	43.5	62.1
PPARγ-R	GAGGCTTTATCCCCACAGACAC	22	54.5	62.1
β-actin-F	CAAGGCCAACCGTGAGAAGA	20	55	63.6
β-actin-R	TTCTCCTTGATGTCCCGCAC	20	55	63.5
